# Supplementary material for: Bis[2-amino-6-methyl­pyrimidin-4(1H)-one-κ2 N 3,O]dichloridocadmium(II)
Source: Acta Crystallogr Sect E Struct Rep Online. 2010 Sep 8;66(Pt 10):m1225. doi: 10.1107/S1600536810035051 (PMC2983177; doi:10.1107/S1600536810035051)
Supplement: Supplementary file 1 [file e-66-m1225-sup1.cif]

##############################################################################
###                                                                        ###
###        Electronic paper (Acta Crystallographica Section E)             ###
###                                                                        ###
##############################################################################
#                                                                            #
# This CIF contains the data in a paper accepted for publication in Acta     #
# Crystallographica Section E. It conforms to the requirements of Notes      #
# for Authors for Section E, and has been peer reviewed under the auspices   #
# of the IUCr Commission on Journals.                                        #
#                                                                            #
# Full details of the Crystallographic Information File format               #
# are given in the paper "The Crystallographic Information File (CIF):       #
# a New Standard Archive File for Crystallography" by S. R. Hall, F. H.      #
# Allen and I. D. Brown [Acta Cryst. (1991), A47, 655-685].                  #
#                                                                            #
# The current version of the core CIF dictionary is obtainable from          #
# ftp://ftp.iucr.org/pub/cif_core.dic. The current version number is 2.4.    #
#                                                                            #
# Software is freely available for graphical display of the structure(s) in  #
# this CIF.  For information consult the CIF home page http://www.iucr.org/  #
# cif/home.html                                                              #
#                                                                            #
# This file may be used for bona fide research purposes within the           #
# scientific community so long as proper attribution is given to the journal # 
# article from which it was obtained.                                        #
#                                                                            #
##############################################################################
                                             
data_global
_audit_creation_method     SHELXL-97
_journal_date_recd_electronic     2010-08-09
_journal_date_accepted     2010-08-31
_journal_name_full     'Acta Crystallographica, Section E'
_journal_year     2010
_journal_volume     66
_journal_issue     10
_journal_page_first     m1225
_journal_page_last     m1225
_journal_paper_category     QM
_journal_coeditor_code     ZS2058
_publ_contact_author_name     'Cherif Ben Nasr'
_publ_contact_author_address
; Laboratoire de Chimie des mat\'eriaux
  Facult\'e des Sciences de Bizerte
  7021 Zarzouna
  Tunisie
;
_publ_contact_author_email     Cherif.BenNasr@fsb.rnu.tn
_publ_contact_author_fax     '??'
_publ_contact_author_phone     '??'
_publ_section_title
;\
Bis[2-amino-6-methylpyrimidin-4(1<i>H</i>)-one-\k^2^<i>N</i>^3^,<i>O</i>]\
dichloridocadmium(II)
;
loop_
    _publ_author_name
    _publ_author_footnote
    _publ_author_address
    'Kaabi, Kamel' .
; Laboratoire de Chimie des Mat\'eriaux
  Facult\'e des Sciences de Bizerte
  7021 Zarzouna
  Tunisia
;
    'El Glaoui, Meher' .
; Laboratoire de Chimie des Mat\'eriaux
  Facult\'e des Sciences de Bizerte
  7021 Zarzouna
  Tunisia
;
    'Pereira Silva, P. S' .
; CEMDRX, Physics Department
  University of Coimbra
  P-3004-516 Coimbra
  Portugal
;
    'Ramos Silva, M' .
; CEMDRX, Physics Department
  University of Coimbra
  P-3004-516 Coimbra
  Portugal
;
    'Ben Nasr, Cherif' .
; Laboratoire de Chimie des Mat\'eriaux
  Facult\'e des Sciences de Bizerte
  7021 Zarzouna
  Tunisia
;
data_I
_audit_creation_method     SHELXL97
_chemical_name_systematic
;
Bis[2-amino-6-methylpyrimidin-4(1<i>H</i>)-one-
\k^2^<i>N</i>^3^,<i>O</i>]dichloridocadmium(II)
;
_chemical_name_common     ?
_chemical_formula_moiety     'C10 H14 Cd Cl2 N6 O2'
_chemical_formula_sum     'C10 H14 Cd Cl2 N6 O2'
_chemical_formula_iupac     '[Cd Cl2 (C5 H7 N3 O)2]'
_chemical_formula_weight     433.57
_chemical_melting_point     ?
_symmetry_cell_setting     monoclinic
_symmetry_space_group_name_H-M     'C 2/c'
_symmetry_space_group_name_Hall     '-C 2yc'
loop_
    _symmetry_equiv_pos_as_xyz
    'x, y, z'
    '-x, y, -z+1/2'
    'x+1/2, y+1/2, z'
    '-x+1/2, y+1/2, -z+1/2'
    '-x, -y, -z'
    'x, -y, z-1/2'
    '-x+1/2, -y+1/2, -z'
    'x+1/2, -y+1/2, z-1/2'
_cell_length_a     17.4204(5)
_cell_length_b     7.5467(2)
_cell_length_c     25.4422(6)
_cell_angle_alpha     90.00
_cell_angle_beta     106.1333(11)
_cell_angle_gamma     90.00
_cell_volume     3213.07(15)
_cell_formula_units_Z     8
_cell_measurement_reflns_used     9775
_cell_measurement_theta_min     2.9610
_cell_measurement_theta_max     29.2884
_cell_measurement_temperature     293(2)
_exptl_crystal_description     'flat prism'
_exptl_crystal_colour     'colourless'
_exptl_crystal_size_max     0.32
_exptl_crystal_size_mid     0.20
_exptl_crystal_size_min     0.13
_exptl_crystal_density_diffrn     1.793
_exptl_crystal_density_meas     ?
_exptl_crystal_density_method     'not measured'
_exptl_crystal_F_000     1712
_exptl_absorpt_coefficient_mu     1.704
_exptl_absorpt_correction_type     multi-scan
_exptl_absorpt_process_details     '(SADABS; Sheldrick, 2003)'
_exptl_absorpt_correction_T_min     0.676
_exptl_absorpt_correction_T_max     0.801
_exptl_special_details
;
;
_diffrn_ambient_temperature     293(2)
_diffrn_radiation_type     MoK\a
_diffrn_radiation_wavelength     0.71073
_diffrn_radiation_source     'fine-focus sealed tube'
_diffrn_radiation_monochromator     graphite
_diffrn_measurement_device_type     'Bruker APEXII CCD area-detector'
_diffrn_measurement_method     '\f and \w scans'
_diffrn_detector_area_resol_mean     ?
_diffrn_reflns_number     41891
_diffrn_reflns_av_R_equivalents     0.0332
_diffrn_reflns_av_sigmaI/netI     0.0173
_diffrn_reflns_theta_min     1.67
_diffrn_reflns_theta_max     29.54
_diffrn_reflns_theta_full     25.00
_diffrn_measured_fraction_theta_max     0.999
_diffrn_measured_fraction_theta_full     1.000
_diffrn_reflns_limit_h_min     -24
_diffrn_reflns_limit_h_max     24
_diffrn_reflns_limit_k_min     -10
_diffrn_reflns_limit_k_max     10
_diffrn_reflns_limit_l_min     -35
_diffrn_reflns_limit_l_max     35
_diffrn_standards_number     0
_diffrn_standards_interval_count     .
_diffrn_standards_interval_time     .
_diffrn_standards_decay_%     ?
_refine_special_details
;
Refinement of <i>F</i>^2^ against ALL reflections. The weighted <i>R</i>-factor
<i>wR</i> and goodness of fit <i>S</i> are based on <i>F</i>^2^, conventional
<i>R</i>-factors <i>R</i> are based on <i>F</i>, with <i>F</i> set to zero for
negative <i>F</i>^2^. The threshold expression of <i>F</i>^2^ >
\s(<i>F</i>^2^) is used only for calculating <i>R</i>-factors(gt) <i>etc</i>.
and is not relevant to the choice of reflections for refinement.
<i>R</i>-factors based on <i>F</i>^2^ are statistically about twice as large
as those based on <i>F</i>, and <i>R</i>- factors based on ALL data will be
even larger. 5 reflections were affected by the beamstop.
;
_reflns_number_total     4494
_reflns_number_gt     3924
_reflns_threshold_expression     I>2\s(I)
_refine_ls_structure_factor_coef     Fsqd
_refine_ls_matrix_type     full
_refine_ls_R_factor_all     0.0351
_refine_ls_R_factor_gt     0.0227
_refine_ls_wR_factor_gt     0.0778
_refine_ls_wR_factor_ref     0.1075
_refine_ls_goodness_of_fit_ref     1.265
_refine_ls_restrained_S_all     1.265
_refine_ls_number_reflns     4494
_refine_ls_number_parameters     190
_refine_ls_number_restraints     0
_refine_ls_hydrogen_treatment     constr
_refine_ls_weighting_scheme     calc
_refine_ls_weighting_details
         'calc w=1/[\s^2^(Fo^2^)+(0.0634P)^2^+0.0986P] where P=(Fo^2^+2Fc^2^)/3'
_atom_sites_solution_hydrogens     geom
_atom_sites_solution_primary     direct
_atom_sites_solution_secondary     difmap
_refine_ls_shift/su_max     0.000
_refine_ls_shift/su_mean     0.000
_refine_diff_density_max     0.735
_refine_diff_density_min     -1.056
_refine_ls_extinction_method     none
_refine_ls_extinction_coef     ?
loop_
    _atom_type_symbol
    _atom_type_description
    _atom_type_scat_dispersion_real
    _atom_type_scat_dispersion_imag
    _atom_type_scat_source
    'C' 'C' 0.0033 0.0016
                         'International Tables Vol C Tables 4.2.6.8 and 6.1.1.4'
    'H' 'H' 0.0000 0.0000
                         'International Tables Vol C Tables 4.2.6.8 and 6.1.1.4'
    'Cd' 'Cd' -0.8075 1.2024
                         'International Tables Vol C Tables 4.2.6.8 and 6.1.1.4'
    'Cl' 'Cl' 0.1484 0.1585
                         'International Tables Vol C Tables 4.2.6.8 and 6.1.1.4'
    'N' 'N' 0.0061 0.0033
                         'International Tables Vol C Tables 4.2.6.8 and 6.1.1.4'
    'O' 'O' 0.0106 0.0060
                         'International Tables Vol C Tables 4.2.6.8 and 6.1.1.4'
_computing_data_collection     'APEX2 (Bruker, 2003)'
_computing_cell_refinement     'SAINT (Bruker, 2003)'
_computing_data_reduction     'SAINT (Bruker, 2003)'
_computing_structure_solution     'SHELXS97 (Sheldrick, 2008)'
_computing_structure_refinement     'SHELXL97 (Sheldrick, 2008)'
_computing_molecular_graphics     'PLATON (Spek, 2009)'
_computing_publication_material     'SHELXL97 (Sheldrick, 2008)'
loop_
    _atom_site_type_symbol
    _atom_site_label
    _atom_site_fract_x
    _atom_site_fract_y
    _atom_site_fract_z
    _atom_site_U_iso_or_equiv
    _atom_site_adp_type
    _atom_site_calc_flag
    _atom_site_refinement_flags
    _atom_site_occupancy
    _atom_site_disorder_assembly
    _atom_site_disorder_group
    Cd Cd1 0.049831(10) 0.66207(2) 0.118222(6) 0.03647(9) Uani d . 1 . .
    Cl Cl2 0.14243(4) 0.55912(10) 0.06682(3) 0.05302(18) Uani d . 1 . .
    Cl Cl3 0.00058(5) 0.38970(10) 0.15353(3) 0.05174(18) Uani d . 1 . .
    O O2 0.11698(14) 0.9762(3) 0.13204(7) 0.0528(5) Uani d . 1 . .
    N N1 0.10788(13) 0.7995(3) 0.19965(8) 0.0359(4) Uani d . 1 . .
    N N5 0.13746(13) 0.9069(3) 0.28892(8) 0.0403(5) Uani d . 1 . .
    H H5 0.1385 0.8886 0.3225 0.048 Uiso calc R 1 . .
    N N6 0.09525(17) 0.6185(3) 0.26931(9) 0.0538(6) Uani d . 1 . .
    H H6A 0.0802 0.5332 0.2463 0.065 Uiso calc R 1 . .
    H H6B 0.0986 0.6023 0.3033 0.065 Uiso calc R 1 . .
    C C2 0.12795(15) 0.9609(3) 0.18243(9) 0.0383(5) Uani d . 1 . .
    C C3 0.15860(17) 1.0967(3) 0.22184(10) 0.0432(6) Uani d . 1 . .
    H H3 0.1770 1.2029 0.2113 0.052 Uiso calc R 1 . .
    C C4 0.16041(15) 1.0686(3) 0.27419(10) 0.0381(5) Uani d . 1 . .
    C C6 0.11331(14) 0.7758(4) 0.25216(9) 0.0365(5) Uani d . 1 . .
    C C7 0.1859(2) 1.2017(4) 0.31928(12) 0.0556(7) Uani d . 1 . .
    H H7A 0.1992 1.3112 0.3047 0.083 Uiso calc R 1 . .
    H H7B 0.2319 1.1580 0.3465 0.083 Uiso calc R 1 . .
    H H7C 0.1431 1.2213 0.3356 0.083 Uiso calc R 1 . .
    O O2A -0.08881(13) 0.8086(3) 0.12328(7) 0.0480(5) Uani d . 1 . .
    N N1A -0.04596(12) 0.7847(3) 0.04894(7) 0.0329(4) Uani d . 1 . .
    N N5A -0.12319(13) 0.8922(3) -0.03495(8) 0.0358(4) Uani d . 1 . .
    H H5A -0.1284 0.9100 -0.0692 0.043 Uiso calc R 1 . .
    N N6A 0.00074(14) 0.7722(3) -0.02733(9) 0.0439(5) Uani d . 1 . .
    H H6A1 0.0447 0.7261 -0.0080 0.053 Uiso calc R 1 . .
    H H6A2 -0.0063 0.7913 -0.0617 0.053 Uiso calc R 1 . .
    C C2A -0.10327(16) 0.8387(3) 0.07295(10) 0.0352(5) Uani d . 1 . .
    C C3A -0.17409(16) 0.9202(4) 0.04057(10) 0.0416(5) Uani d . 1 . .
    H H3A -0.2138 0.9565 0.0562 0.050 Uiso calc R 1 . .
    C C4A -0.18262(14) 0.9439(3) -0.01337(10) 0.0382(5) Uani d . 1 . .
    C C6A -0.05619(15) 0.8137(3) -0.00417(9) 0.0334(5) Uani d . 1 . .
    C C7A -0.25489(18) 1.0267(4) -0.05236(12) 0.0544(7) Uani d . 1 . .
    H H7A1 -0.2961 1.0418 -0.0343 0.082 Uiso calc R 1 . .
    H H7A2 -0.2740 0.9512 -0.0836 0.082 Uiso calc R 1 . .
    H H7A3 -0.2407 1.1401 -0.0640 0.082 Uiso calc R 1 . .
loop_
    _atom_site_aniso_label
    _atom_site_aniso_U_11
    _atom_site_aniso_U_22
    _atom_site_aniso_U_33
    _atom_site_aniso_U_12
    _atom_site_aniso_U_13
    _atom_site_aniso_U_23
    Cd1 0.03843(13) 0.04544(14) 0.02572(12) 0.00425(7) 0.00919(8) -0.00182(6)
    Cl2 0.0401(3) 0.0646(4) 0.0606(4) -0.0029(3) 0.0243(3) -0.0193(3)
    Cl3 0.0707(5) 0.0453(3) 0.0463(4) -0.0026(3) 0.0282(4) -0.0019(3)
    O2 0.0827(15) 0.0568(11) 0.0220(8) -0.0044(10) 0.0196(9) 0.0058(7)
    N1 0.0453(12) 0.0419(10) 0.0224(9) -0.0027(9) 0.0125(8) 0.0001(7)
    N5 0.0474(12) 0.0558(12) 0.0186(8) -0.0015(10) 0.0108(8) -0.0001(8)
    N6 0.0727(18) 0.0589(13) 0.0322(12) -0.0167(13) 0.0189(12) 0.0060(10)
    C2 0.0455(13) 0.0467(13) 0.0234(10) 0.0014(11) 0.0110(10) 0.0034(9)
    C3 0.0525(16) 0.0434(13) 0.0336(12) -0.0048(12) 0.0121(11) 0.0021(10)
    C4 0.0347(12) 0.0483(13) 0.0298(11) 0.0013(10) 0.0066(9) -0.0026(9)
    C6 0.0379(12) 0.0479(12) 0.0262(11) 0.0005(10) 0.0128(9) 0.0057(10)
    C7 0.0622(19) 0.0615(16) 0.0383(14) 0.0043(15) 0.0059(13) -0.0127(13)
    O2A 0.0588(12) 0.0672(12) 0.0216(8) 0.0185(10) 0.0173(8) 0.0067(7)
    N1A 0.0368(10) 0.0419(10) 0.0218(9) 0.0025(8) 0.0112(8) 0.0004(7)
    N5A 0.0423(11) 0.0450(10) 0.0194(8) -0.0070(9) 0.0076(8) 0.0030(8)
    N6A 0.0480(12) 0.0592(13) 0.0298(10) -0.0047(11) 0.0199(9) -0.0062(10)
    C2A 0.0417(13) 0.0421(12) 0.0239(11) 0.0031(9) 0.0127(10) 0.0028(8)
    C3A 0.0399(13) 0.0533(14) 0.0346(12) 0.0079(11) 0.0156(10) 0.0093(11)
    C4A 0.0364(12) 0.0440(12) 0.0318(12) -0.0039(10) 0.0055(10) 0.0080(9)
    C6A 0.0402(13) 0.0391(11) 0.0222(10) -0.0098(9) 0.0110(9) -0.0044(8)
    C7A 0.0479(16) 0.0656(18) 0.0435(15) 0.0020(14) 0.0023(13) 0.0191(13)
_geom_special_details
;
All e.s.d.'s (except the e.s.d. in the dihedral angle between two l.s. planes)
are estimated using the full covariance matrix. The cell e.s.d.'s are taken
into account individually in the estimation of e.s.d.'s in distances, angles
and torsion angles; correlations between e.s.d.'s in cell parameters are only
used when they are defined by crystal symmetry. An approximate (isotropic)
treatment of cell e.s.d.'s is used for estimating e.s.d.'s involving l.s.
planes.
;
loop_
    _geom_bond_atom_site_label_1
    _geom_bond_atom_site_label_2
    _geom_bond_site_symmetry_2
    _geom_bond_distance
    _geom_bond_publ_flag
    Cd1 N1A . 2.261(2) ?
    Cd1 N1 . 2.286(2) ?
    Cd1 Cl2 . 2.4674(6) ?
    Cd1 Cl3 . 2.4893(7) ?
    Cd1 O2 . 2.624(2) ?
    Cd1 O2A . 2.692(2) ?
    O2 C2 . 1.248(3) ?
    N1 C6 . 1.325(3) ?
    N1 C2 . 1.372(3) ?
    N5 C6 . 1.346(3) ?
    N5 C4 . 1.369(3) ?
    N5 H5 . 0.8600 ?
    N6 C6 . 1.332(3) ?
    N6 H6A . 0.8600 ?
    N6 H6B . 0.8600 ?
    C2 C3 . 1.429(3) ?
    C3 C4 . 1.340(3) ?
    C3 H3 . 0.9300 ?
    C4 C7 . 1.496(4) ?
    C7 H7A . 0.9600 ?
    C7 H7B . 0.9600 ?
    C7 H7C . 0.9600 ?
    O2A C2A . 1.255(3) ?
    N1A C6A . 1.331(3) ?
    N1A C2A . 1.369(3) ?
    N5A C6A . 1.348(3) ?
    N5A C4A . 1.357(3) ?
    N5A H5A . 0.8600 ?
    N6A C6A . 1.324(3) ?
    N6A H6A1 . 0.8600 ?
    N6A H6A2 . 0.8600 ?
    C2A C3A . 1.419(4) ?
    C3A C4A . 1.351(3) ?
    C3A H3A . 0.9300 ?
    C4A C7A . 1.505(3) ?
    C7A H7A1 . 0.9600 ?
    C7A H7A2 . 0.9600 ?
    C7A H7A3 . 0.9600 ?
loop_
    _geom_angle_atom_site_label_1
    _geom_angle_atom_site_label_2
    _geom_angle_atom_site_label_3
    _geom_angle_site_symmetry_1
    _geom_angle_site_symmetry_3
    _geom_angle
    _geom_angle_publ_flag
    Cl2 Cd1 Cl3 . . 105.84(3) ?
    Cl2 Cd1 O2 . . 91.30(5) ?
    Cl2 Cd1 O2A . . 151.90(4) ?
    Cl2 Cd1 N1 . . 115.69(6) ?
    Cl2 Cd1 N1A . . 99.51(5) ?
    Cl3 Cd1 O2 . . 152.05(4) ?
    Cl3 Cd1 O2A . . 85.31(5) ?
    Cl3 Cd1 N1 . . 99.07(6) ?
    Cl3 Cd1 N1A . . 111.44(6) ?
    O2 Cd1 O2A . . 89.71(7) ?
    O2 Cd1 N1 . . 53.14(7) ?
    O2 Cd1 N1A . . 86.54(7) ?
    O2A Cd1 N1 . . 86.97(7) ?
    O2A Cd1 N1A . . 52.52(6) ?
    N1 Cd1 N1A . . 124.44(8) ?
    C2 O2 Cd1 . . 89.39(15) ?
    C6 N1 C2 . . 119.2(2) ?
    C6 N1 Cd1 . . 137.93(17) ?
    C2 N1 Cd1 . . 101.61(14) ?
    C6 N5 C4 . . 121.6(2) ?
    C6 N5 H5 . . 119.2 ?
    C4 N5 H5 . . 119.2 ?
    C6 N6 H6A . . 120.0 ?
    C6 N6 H6B . . 120.0 ?
    H6A N6 H6B . . 120.0 ?
    O2 C2 N1 . . 115.5(2) ?
    O2 C2 C3 . . 125.1(2) ?
    N1 C2 C3 . . 119.4(2) ?
    C4 C3 C2 . . 119.0(2) ?
    C4 C3 H3 . . 120.5 ?
    C2 C3 H3 . . 120.5 ?
    C3 C4 N5 . . 119.0(2) ?
    C3 C4 C7 . . 125.1(3) ?
    N5 C4 C7 . . 115.8(2) ?
    N1 C6 N6 . . 119.5(2) ?
    N1 C6 N5 . . 121.5(2) ?
    N6 C6 N5 . . 118.9(2) ?
    C4 C7 H7A . . 109.5 ?
    C4 C7 H7B . . 109.5 ?
    H7A C7 H7B . . 109.5 ?
    C4 C7 H7C . . 109.5 ?
    H7A C7 H7C . . 109.5 ?
    H7B C7 H7C . . 109.5 ?
    C6A N1A C2A . . 119.7(2) ?
    C6A N1A Cd1 . . 136.08(17) ?
    C2A N1A Cd1 . . 104.22(14) ?
    C6A N5A C4A . . 121.7(2) ?
    C6A N5A H5A . . 119.1 ?
    C4A N5A H5A . . 119.1 ?
    C6A N6A H6A1 . . 120.0 ?
    C6A N6A H6A2 . . 120.0 ?
    H6A1 N6A H6A2 . . 120.0 ?
    O2A C2A N1A . . 115.9(2) ?
    O2A C2A C3A . . 124.5(2) ?
    N1A C2A C3A . . 119.6(2) ?
    C4A C3A C2A . . 118.7(2) ?
    C4A C3A H3A . . 120.7 ?
    C2A C3A H3A . . 120.7 ?
    C3A C4A N5A . . 119.5(2) ?
    C3A C4A C7A . . 124.1(3) ?
    N5A C4A C7A . . 116.4(2) ?
    N6A C6A N1A . . 120.5(2) ?
    N6A C6A N5A . . 118.7(2) ?
    N1A C6A N5A . . 120.8(2) ?
    C4A C7A H7A1 . . 109.5 ?
    C4A C7A H7A2 . . 109.5 ?
    H7A1 C7A H7A2 . . 109.5 ?
    C4A C7A H7A3 . . 109.5 ?
    H7A1 C7A H7A3 . . 109.5 ?
    H7A2 C7A H7A3 . . 109.5 ?
loop_
    _geom_torsion_atom_site_label_1
    _geom_torsion_atom_site_label_2
    _geom_torsion_atom_site_label_3
    _geom_torsion_atom_site_label_4
    _geom_torsion_site_symmetry_1
    _geom_torsion_site_symmetry_2
    _geom_torsion_site_symmetry_3
    _geom_torsion_site_symmetry_4
    _geom_torsion
    _geom_torsion_publ_flag
    N1A Cd1 O2 C2 . . . . 135.12(17) ?
    N1 Cd1 O2 C2 . . . . -3.77(15) ?
    Cl2 Cd1 O2 C2 . . . . -125.43(16) ?
    Cl3 Cd1 O2 C2 . . . . 3.3(2) ?
    N1A Cd1 N1 C6 . . . . 117.1(3) ?
    Cl2 Cd1 N1 C6 . . . . -119.4(2) ?
    Cl3 Cd1 N1 C6 . . . . -6.8(3) ?
    O2 Cd1 N1 C6 . . . . 169.8(3) ?
    N1A Cd1 N1 C2 . . . . -49.21(18) ?
    Cl2 Cd1 N1 C2 . . . . 74.29(16) ?
    Cl3 Cd1 N1 C2 . . . . -173.16(14) ?
    O2 Cd1 N1 C2 . . . . 3.50(14) ?
    Cd1 O2 C2 N1 . . . . 5.6(2) ?
    Cd1 O2 C2 C3 . . . . -174.0(3) ?
    C6 N1 C2 O2 . . . . -176.1(2) ?
    Cd1 N1 C2 O2 . . . . -6.5(3) ?
    C6 N1 C2 C3 . . . . 3.6(4) ?
    Cd1 N1 C2 C3 . . . . 173.1(2) ?
    O2 C2 C3 C4 . . . . 173.8(3) ?
    N1 C2 C3 C4 . . . . -5.8(4) ?
    C2 C3 C4 N5 . . . . 4.0(4) ?
    C2 C3 C4 C7 . . . . -176.0(3) ?
    C6 N5 C4 C3 . . . . 0.1(4) ?
    C6 N5 C4 C7 . . . . -179.9(2) ?
    C2 N1 C6 N6 . . . . -178.8(2) ?
    Cd1 N1 C6 N6 . . . . 16.5(4) ?
    C2 N1 C6 N5 . . . . 0.5(4) ?
    Cd1 N1 C6 N5 . . . . -164.08(19) ?
    C4 N5 C6 N1 . . . . -2.5(4) ?
    C4 N5 C6 N6 . . . . 176.9(2) ?
    N1 Cd1 N1A C6A . . . . 126.3(2) ?
    Cl2 Cd1 N1A C6A . . . . -4.0(2) ?
    Cl3 Cd1 N1A C6A . . . . -115.3(2) ?
    O2 Cd1 N1A C6A . . . . 86.7(2) ?
    N1 Cd1 N1A C2A . . . . -52.71(18) ?
    Cl2 Cd1 N1A C2A . . . . 176.92(14) ?
    Cl3 Cd1 N1A C2A . . . . 65.63(15) ?
    O2 Cd1 N1A C2A . . . . -92.33(15) ?
    C6A N1A C2A O2A . . . . -179.1(2) ?
    Cd1 N1A C2A O2A . . . . 0.1(3) ?
    C6A N1A C2A C3A . . . . 1.9(3) ?
    Cd1 N1A C2A C3A . . . . -178.86(19) ?
    O2A C2A C3A C4A . . . . -179.5(3) ?
    N1A C2A C3A C4A . . . . -0.7(4) ?
    C2A C3A C4A N5A . . . . -1.0(4) ?
    C2A C3A C4A C7A . . . . 179.4(2) ?
    C6A N5A C4A C3A . . . . 1.5(4) ?
    C6A N5A C4A C7A . . . . -178.9(2) ?
    C2A N1A C6A N6A . . . . 175.9(2) ?
    Cd1 N1A C6A N6A . . . . -3.0(4) ?
    C2A N1A C6A N5A . . . . -1.5(3) ?
    Cd1 N1A C6A N5A . . . . 179.61(17) ?
    C4A N5A C6A N6A . . . . -177.6(2) ?
    C4A N5A C6A N1A . . . . -0.3(3) ?
loop_
    _geom_hbond_atom_site_label_D
    _geom_hbond_atom_site_label_H
    _geom_hbond_atom_site_label_A
    _geom_hbond_site_symmetry_A
    _geom_hbond_distance_DH
    _geom_hbond_distance_HA
    _geom_hbond_distance_DA
    _geom_hbond_angle_DHA
    N5 H5 O2A 2 0.86 1.92 2.704(3) 151.1
    N6 H6A Cl3 . 0.86 2.62 3.417(3) 155.2
    N6 H6B O2A 2 0.86 2.47 3.116(3) 132.1
    N6 H6B Cl3 2 0.86 2.80 3.383(2) 126.8
    N5A H5A O2 5_575 0.86 1.87 2.692(2) 158.2
    N6A H6A1 Cl2 . 0.86 2.51 3.336(3) 160.7
    N6A H6A2 Cl3 5_565 0.86 2.73 3.430(2) 139.2
