# Supplementary material for: Bis[2-amino-6-methyl­pyrimidin-4(1H)-one-κ2 N 3,O]dichloridocadmium(II)
Source: Acta Crystallogr Sect E Struct Rep Online. 2010 Sep 8;66(Pt 10):m1225. doi: 10.1107/S1600536810035051 (PMC2983177; doi:10.1107/S1600536810035051)
Supplement: Supplementary file 2 [file e-66-m1225-Isup2.hkl]

#
# h,k,l, Fc-squared, Fo-squared, sigma(Fo-squared) and status flag
#
data_I
_shelx_title ' CdK'
_shelx_refln_list_code          4
_shelx_F_calc_maximum      448.65
_exptl_crystal_F_000      1712.00
_reflns_d_resolution_high  0.7207
 loop_
 _symmetry_equiv_pos_as_xyz
 'x, y, z'
 '-x, y, -z+1/2'
 'x+1/2, y+1/2, z'
 '-x+1/2, y+1/2, -z+1/2'
 '-x, -y, -z'
 'x, -y, z-1/2'
 '-x+1/2, -y+1/2, -z'
 'x+1/2, -y+1/2, z-1/2'
 _cell_length_a    17.4204
_cell_length_b     7.5467
_cell_length_c    25.4422
_cell_angle_alpha  90.000
_cell_angle_beta  106.133
_cell_angle_gamma  90.000
 _shelx_F_squared_multiplier     1.000
 loop_
 _refln_index_h
 _refln_index_k
 _refln_index_l
 _refln_F_squared_calc
 _refln_F_squared_meas
 _refln_F_squared_sigma
 _refln_observed_status
   2   0   0   162623.42       -1.49      1.49 o
   4   0   0    35928.42    36719.27    201.97 o
   6   0   0     1996.17     2161.76     23.59 o
   8   0   0       28.42       46.72      8.35 o
  10   0   0    29638.91    30245.84    197.17 o
  12   0   0    10922.42    10910.17    174.63 o
  14   0   0      585.15      628.25     36.32 o
  16   0   0     4050.94     3834.83    109.56 o
  18   0   0     5346.93     5112.55    135.97 o
  20   0   0     6889.68     7421.60    219.12 o
  22   0   0     2844.80     2972.61    211.79 o
   1   1   0     7669.46       -1.50      1.50 o
   3   1   0   119134.66   117574.63    729.18 o
   5   1   0     8699.61     9529.82     49.30 o
   7   1   0     2606.01     2630.49     24.84 o
   9   1   0     4427.02     4831.85     37.90 o
  11   1   0     8451.93     8622.97     65.52 o
  13   1   0      415.94      454.25     22.40 o
  15   1   0      838.19      857.74     35.85 o
  17   1   0       18.13        1.21     19.17 o
  19   1   0     1168.38     1304.88     63.18 o
  21   1   0     2376.32     2333.84     92.00 o
  23   1   0       66.24       62.83     43.20 o
   0   2   0     6530.66     6310.83     62.97 o
   2   2   0    80776.96    81509.72    354.19 o
   4   2   0    18651.19    18706.76     82.85 o
   6   2   0    15670.68    16545.98     77.76 o
   8   2   0    22372.15    22133.04    104.61 o
  10   2   0       68.32      117.90     15.06 o
  12   2   0     2980.36     3080.97     45.66 o
  14   2   0     2115.49     2097.05     51.55 o
  16   2   0      138.78      134.49     24.56 o
  18   2   0     3018.08     2771.12    110.26 o
  20   2   0     1020.63      947.90     63.31 o
  22   2   0      123.31       97.83     35.95 o
   1   3   0    29301.96    29660.64    138.46 o
   3   3   0    38664.25    39284.79    173.32 o
   5   3   0     3568.59     3906.39     28.37 o
   7   3   0     7256.84     7224.98     46.00 o
   9   3   0    20759.90    20479.92    119.25 o
  11   3   0    12106.05    12187.35    118.62 o
  13   3   0     3850.34     3775.38     72.92 o
  15   3   0       76.42       84.63     21.06 o
  17   3   0     2246.07     2222.22     71.76 o
  19   3   0     2112.83     2077.59     81.43 o
  21   3   0      914.53      953.58     65.79 o
   0   4   0    26961.72    27858.27    227.21 o
   2   4   0    19731.71    19740.91    101.24 o
   4   4   0     2207.16     2161.24     23.10 o
   6   4   0      318.75      303.59     10.90 o
   8   4   0     2447.10     2697.90     33.04 o
  10   4   0     2958.97     2888.54     57.93 o
  12   4   0      619.70      693.32     31.86 o
  14   4   0        2.49       21.90     17.42 o
  16   4   0       54.82       46.64     21.12 o
  18   4   0      749.75      869.49     52.67 o
  20   4   0      552.47      580.60     54.37 o
   1   5   0     3192.33     3146.80     36.11 o
   3   5   0     1543.69     1532.83     21.01 o
   5   5   0        2.49       16.71      7.55 o
   7   5   0     1520.69     1438.24     27.44 o
   9   5   0     9760.32     9574.08     98.87 o
  11   5   0     4189.65     4026.59     85.50 o
  13   5   0      101.73       71.31     22.16 o
  15   5   0       32.78       23.74     21.32 o
  17   5   0       29.58       34.71     24.03 o
  19   5   0        0.80       -2.94     27.84 o
   0   6   0     4179.20     4360.96     57.91 o
   2   6   0     9061.64     8992.62     69.24 o
   4   6   0     2035.99     1935.84     33.22 o
   6   6   0    11139.63    10947.70    145.61 o
   8   6   0    11051.67    10874.66    130.78 o
  10   6   0     5186.11     5222.53     85.30 o
  12   6   0     4143.78     3928.04     82.42 o
  14   6   0     1166.73     1218.68     67.29 o
  16   6   0       96.20       95.80     31.77 o
  18   6   0      828.20      877.38     71.70 o
   1   7   0     7982.84     7694.28    117.57 o
   3   7   0     1380.31     1354.92     33.65 o
   5   7   0      396.90      358.62     23.09 o
   7   7   0      966.95      997.04     34.41 o
   9   7   0     2282.07     2286.01     61.99 o
  11   7   0      456.52      472.85     35.05 o
  13   7   0      932.59      879.29     48.36 o
  15   7   0      217.90      129.77     33.35 o
  17   7   0      513.69      585.30     67.96 o
   0   8   0     1327.52     1232.33     74.65 o
   2   8   0       44.45       29.46     17.38 o
   4   8   0      759.14      793.33     39.35 o
   6   8   0       70.67       81.15     18.55 o
   8   8   0     1163.58     1045.91     43.33 o
  10   8   0     1197.11     1150.00     51.72 o
  12   8   0      152.33      208.97     30.57 o
  14   8   0        4.76        7.29     27.08 o
   1   9   0     1471.91     1436.90     67.53 o
   3   9   0       62.05       49.36     28.94 o
   5   9   0      234.56      235.59     33.34 o
   7   9   0      412.92      369.82     40.47 o
   9   9   0     1550.87     1538.63    111.27 o
  11   9   0     2375.96     2606.08    162.15 o
   0  10   0      104.42      140.38     89.78 o
   2  10   0       54.14       23.20     41.50 o
   4  10   0        2.62       -6.47     40.47 o
   6  10   0       67.66       41.04     45.63 o
 -23   1   1       63.15       47.17     39.82 o
 -21   1   1      318.07      341.50     44.43 o
 -19   1   1     2881.41     2869.07     84.75 o
 -17   1   1     2306.67     2291.21     66.20 o
 -15   1   1      844.38      884.93     35.93 o
 -13   1   1        8.63       27.43     11.39 o
 -11   1   1     6921.35     7090.85     53.38 o
  -9   1   1    23085.21    22560.55    107.82 o
  -7   1   1    63608.16    63357.83    250.83 o
  -5   1   1   129706.75   126982.33    558.57 o
  -3   1   1       96.28       77.32      4.26 o
  -1   1   1    64162.46       -1.67      1.67 o
   1   1   1    81581.63     5814.01  14597.02 o
   3   1   1     5622.95     5185.34     25.89 o
   5   1   1    10894.55    12434.84     57.61 o
   7   1   1      273.06      408.11      9.90 o
   9   1   1       84.97       71.04      9.40 o
  11   1   1    23880.50    23503.72    134.57 o
  13   1   1    23620.42    23422.65    167.11 o
  15   1   1     4038.82     3986.80     69.28 o
  17   1   1       95.68       97.30     22.28 o
  19   1   1      243.42      276.40     39.86 o
  21   1   1     1393.63     1489.84     78.20 o
 -22   2   1       19.30       42.44     32.83 o
 -20   2   1     1862.55     1734.78     93.85 o
 -18   2   1     2832.01     2800.87     87.58 o
 -16   2   1     2005.93     2086.89     58.10 o
 -14   2   1     2543.98     2515.38     55.54 o
 -12   2   1        1.63       28.74      9.66 o
 -10   2   1    30190.88    30335.69    160.61 o
  -8   2   1    92588.19    94073.30    360.19 o
  -6   2   1    30645.43    30309.50    128.70 o
  -4   2   1    32588.41    33467.61    143.05 o
  -2   2   1    76267.98    78367.64    371.54 o
   0   2   1    14533.09    14213.92     80.91 o
   2   2   1   116618.53   114178.85    527.84 o
   4   2   1    25955.59    26653.54    113.89 o
   6   2   1     5204.29     5689.53     35.77 o
   8   2   1     3171.70     3655.31     33.37 o
  10   2   1    22572.50    22842.21    126.33 o
  12   2   1    20150.18    20095.52    213.40 o
  14   2   1    12544.08    12400.55    155.61 o
  16   2   1     3865.35     3644.39     82.24 o
  18   2   1       10.18       18.45     25.17 o
  20   2   1      364.79      310.63     43.31 o
  22   2   1     1100.63     1091.84    101.14 o
 -21   3   1       48.52       18.16     30.57 o
 -19   3   1       52.16      107.08     31.00 o
 -17   3   1      163.97      157.17     28.25 o
 -15   3   1        9.84       -0.59     17.69 o
 -13   3   1      251.63      323.29     23.52 o
 -11   3   1      920.80      964.06     26.62 o
  -9   3   1     7920.56     8093.30     63.27 o
  -7   3   1      375.79      447.95     15.36 o
  -5   3   1     7019.17     7890.02     44.82 o
  -3   3   1    14193.24    14355.73     74.96 o
  -1   3   1     1111.97     1191.86     13.94 o
   1   3   1      193.62      227.26      6.79 o
   3   3   1      377.10      267.93      8.43 o
   5   3   1      176.27      130.50      6.79 o
   7   3   1      533.02      599.32     12.81 o
   9   3   1     1018.50     1123.54     19.61 o
  11   3   1     4708.74     4804.35     60.61 o
  13   3   1     3022.77     2936.54     93.82 o
  15   3   1      623.86      645.33     40.13 o
  17   3   1      575.65      580.22     45.02 o
  19   3   1     2059.97     2006.65    102.75 o
  21   3   1      202.55      255.41     43.76 o
 -20   4   1        2.15        0.13     27.14 o
 -18   4   1     2298.73     2256.10    108.39 o
 -16   4   1     9548.99     9349.50    179.65 o
 -14   4   1     2484.30     2416.02     93.55 o
 -12   4   1      667.26      684.51     30.49 o
 -10   4   1     2947.65     2963.54     48.26 o
  -8   4   1     5675.35     5570.96     47.27 o
  -6   4   1    19925.31    20218.87    103.64 o
  -4   4   1    14133.64    14378.67     76.29 o
  -2   4   1     3203.75     3014.26     27.72 o
   0   4   1     6131.14     5798.64     47.04 o
   2   4   1    16551.84    16907.36     88.34 o
   4   4   1    94022.02    95171.55    622.39 o
   6   4   1    17458.85    17286.51    101.91 o
   8   4   1     2549.17     2568.18     35.06 o
  10   4   1     4485.39     4508.06     60.32 o
  12   4   1     5838.63     5734.92    107.03 o
  14   4   1     3312.61     3246.97     74.18 o
  16   4   1      388.09      530.07     39.46 o
  18   4   1       41.05       47.14     27.02 o
  20   4   1      796.58      850.31     61.29 o
 -19   5   1      863.58      877.36    136.48 o
 -17   5   1     2703.64     2686.51     85.86 o
 -15   5   1     1783.11     1717.55     61.88 o
 -13   5   1        1.30       16.85     15.32 o
 -11   5   1      699.77      746.14     28.08 o
  -9   5   1     6744.16     6660.45    108.58 o
  -7   5   1    37958.91    38125.47    330.90 o
  -5   5   1    14426.72    14481.32    146.07 o
  -3   5   1      523.10      565.40     15.20 o
  -1   5   1     5477.51     5631.89     44.86 o
   1   5   1     4746.10     4990.70     52.85 o
   3   5   1    13317.04    12928.25     89.07 o
   5   5   1    17136.38    16849.69    156.24 o
   7   5   1      906.84     1021.36     28.05 o
   9   5   1     8693.77     8963.38    132.57 o
  11   5   1     2884.65     2832.02     57.99 o
  13   5   1     2750.59     2787.79     67.98 o
  15   5   1     5671.02     5603.41    178.94 o
  17   5   1      549.04      543.83     45.63 o
  19   5   1      578.00      597.08     59.77 o
 -18   6   1       10.89       18.47     36.04 o
 -16   6   1        4.96       14.61     26.58 o
 -14   6   1      469.32      409.58     38.67 o
 -12   6   1     1840.27     1725.48     56.45 o
 -10   6   1      374.15      428.14     35.56 o
  -8   6   1       11.46       19.95     11.84 o
  -6   6   1     2368.02     2434.91     48.35 o
  -4   6   1     2824.13     2750.79     39.39 o
  -2   6   1      145.54      156.68     12.16 o
   0   6   1      341.45      362.68     14.65 o
   2   6   1       42.47       43.80      8.84 o
   4   6   1      980.51      993.00     25.45 o
   6   6   1     3701.09     3468.90     49.47 o
   8   6   1      294.60      283.54     28.46 o
  10   6   1       28.56       25.83     14.51 o
  12   6   1      182.13      203.97     22.79 o
  14   6   1     1259.72     1328.83     52.78 o
  16   6   1      269.95      287.23     40.66 o
  18   6   1       24.36       18.35     32.05 o
 -17   7   1      599.98      499.93     72.12 o
 -15   7   1     1029.90     1032.57     63.54 o
 -13   7   1      733.94      675.46     53.90 o
 -11   7   1       82.15       52.52     21.05 o
  -9   7   1     2166.58     2169.54     55.77 o
  -7   7   1      394.45      394.97     25.16 o
  -5   7   1      231.27      236.39     20.02 o
  -3   7   1        5.50       23.80     11.68 o
  -1   7   1     2176.61     2193.19     38.86 o
   1   7   1    12716.60    12668.85    155.43 o
   3   7   1     6323.88     6295.84    104.39 o
   5   7   1     1029.26      949.60     33.19 o
   7   7   1      519.44      517.62     26.94 o
   9   7   1      204.42      209.36     26.11 o
  11   7   1      917.84      863.13     40.64 o
  13   7   1      944.28      888.77     48.72 o
  15   7   1      174.54      189.33     35.03 o
  17   7   1       32.53       38.37     39.97 o
 -14   8   1      144.25      131.90     32.06 o
 -12   8   1       51.24       33.24     23.10 o
 -10   8   1      372.17      346.46     34.62 o
  -8   8   1     1151.70     1173.31     46.15 o
  -6   8   1     2188.84     2242.04     53.73 o
  -4   8   1      210.01      199.55     19.81 o
  -2   8   1      974.52      863.03     47.36 o
   0   8   1     2496.82     2607.84     87.59 o
   2   8   1     5019.34     4943.65     91.96 o
   4   8   1     4123.52     4115.65     88.89 o
   6   8   1     1161.62     1080.48     54.31 o
   8   8   1       16.28       18.69     21.67 o
  10   8   1      750.37      754.32     40.59 o
  12   8   1     1217.81     1213.08     54.03 o
  14   8   1      436.58      396.57     49.11 o
 -11   9   1        8.81       72.11     42.43 o
  -9   9   1      274.84      297.30     47.04 o
  -7   9   1       93.66       91.42     29.03 o
  -5   9   1       41.42       38.04     24.25 o
  -3   9   1       89.23       89.49     25.87 o
  -1   9   1        1.41       41.54     24.84 o
   1   9   1      366.71      353.22     39.27 o
   3   9   1      118.72      136.85     29.07 o
   5   9   1      304.22      307.56     36.56 o
   7   9   1      113.89       48.34     34.40 o
   9   9   1        2.94       40.07     43.06 o
  11   9   1       60.48       57.45     41.48 o
  -6  10   1       78.83      148.57     52.02 o
  -4  10   1       84.42       97.41     47.52 o
  -2  10   1        6.87      -21.95     45.73 o
   0  10   1      664.00      727.43    100.01 o
   2  10   1     1104.32     1083.52     98.53 o
   4  10   1      337.42      255.10     77.58 o
   6  10   1      149.10       98.21     50.24 o
 -22   0   2     2668.74     2513.10    150.64 o
 -20   0   2       76.86       71.03     41.09 o
 -18   0   2     2520.50     2631.56    186.88 o
 -16   0   2     2215.94     2508.08     97.25 o
 -14   0   2    21260.58    20679.28    387.32 o
 -12   0   2    26012.62    25778.09    206.08 o
 -10   0   2       86.57       46.96      8.34 o
  -8   0   2    23683.58    22917.21    143.56 o
  -6   0   2    17237.99    16540.84     96.78 o
  -4   0   2   183051.45   163375.77   1066.50 o
  -2   0   2    83723.53       -1.42      1.42 o
   0   0   2     5653.14       -1.71      1.71 o
   2   0   2    49076.63     2151.61   6174.18 o
   4   0   2    13934.76    12938.56     88.19 o
   6   0   2    15964.97    15436.75    110.30 o
   8   0   2    56521.81    57621.54    351.25 o
  10   0   2    21143.21    21323.97    157.83 o
  12   0   2     8169.82     8689.04    118.80 o
  14   0   2    19470.76    18686.14    208.15 o
  16   0   2     8458.25     8154.75    208.63 o
  18   0   2      998.24      966.49     68.70 o
  20   0   2      136.78      250.26     65.12 o
  22   0   2       44.89       68.80     87.44 o
 -23   1   2      415.63      385.35     62.74 o
 -21   1   2      172.34      225.30     39.17 o
 -19   1   2      897.29      942.69     50.98 o
 -17   1   2     4499.99     4383.23     96.78 o
 -15   1   2      244.97      270.75     22.72 o
 -13   1   2     2119.49     2195.50     44.48 o
 -11   1   2    23042.78    22935.95    126.16 o
  -9   1   2      174.69      176.55      8.15 o
  -7   1   2    71325.51    73372.48    280.82 o
  -5   1   2     4725.14     4412.47     27.09 o
  -3   1   2      294.48      298.59      7.72 o
  -1   1   2     3706.20     1701.46   1217.16 o
   1   1   2     4649.54     4227.51    101.66 o
   3   1   2    79085.92    80106.17    307.29 o
   5   1   2    18146.53    18772.74     83.34 o
   7   1   2     7430.92     7653.56     46.18 o
   9   1   2     6322.65     6060.80     45.60 o
  11   1   2      526.73      527.91     18.89 o
  13   1   2     8978.33     8847.86     88.16 o
  15   1   2      992.62     1057.22     39.71 o
  17   1   2       89.14       85.31     23.11 o
  19   1   2      812.50      778.76     57.64 o
  21   1   2        2.16       58.98     37.13 o
 -22   2   2      140.40      169.22     38.55 o
 -20   2   2      528.04      499.93     67.75 o
 -18   2   2       82.65       75.24     24.87 o
 -16   2   2     3145.69     3102.59     69.20 o
 -14   2   2      490.86      517.11     28.15 o
 -12   2   2     1098.16     1124.84     27.34 o
 -10   2   2     1745.76     1899.41     23.87 o
  -8   2   2      521.72      533.72     13.14 o
  -6   2   2    32258.02    32776.95    137.16 o
  -4   2   2    33678.82    34470.86    142.80 o
  -2   2   2     7965.87     7531.73     43.16 o
   0   2   2      123.08      138.24      6.22 o
   2   2   2    54666.64    57489.82    247.80 o
   4   2   2      841.08      720.52     10.87 o
   6   2   2    21970.25    21334.29     95.62 o
   8   2   2     3401.86     3635.44     31.20 o
  10   2   2       26.79       43.63      7.96 o
  12   2   2      815.24      800.13     28.66 o
  14   2   2     2694.66     2813.24     60.28 o
  16   2   2     2056.35     2199.27    106.40 o
  18   2   2      827.67      874.93     58.34 o
  20   2   2       22.85       42.39     31.57 o
  22   2   2       27.95       77.33     40.46 o
 -21   3   2       28.67       36.41     28.99 o
 -19   3   2      360.93      418.20     44.30 o
 -17   3   2     3202.39     3160.23     94.95 o
 -15   3   2    14466.68    14078.18    215.70 o
 -13   3   2    10260.85    10120.61    104.97 o
 -11   3   2      367.06      374.24     16.41 o
  -9   3   2      222.64      287.45     11.82 o
  -7   3   2    11951.20    12032.13     73.78 o
  -5   3   2    73345.31    74969.28    360.10 o
  -3   3   2    46397.97    47420.75    287.14 o
  -1   3   2     4911.12     5427.10     50.44 o
   1   3   2    36578.21    37982.20    177.00 o
   3   3   2    67399.63    67736.21    287.06 o
   5   3   2    56165.82    55258.03    264.97 o
   7   3   2    23482.91    23641.61    116.08 o
   9   3   2     2938.49     2698.37     32.10 o
  11   3   2     1382.71     1381.63     39.80 o
  13   3   2     2740.07     2798.84     66.51 o
  15   3   2     8030.25     7773.94    151.79 o
  17   3   2     3239.29     3245.65    126.96 o
  19   3   2      229.22      214.95     44.67 o
  21   3   2      176.33      112.22     37.81 o
 -20   4   2      249.27      174.05     32.69 o
 -18   4   2      386.37      438.40     42.10 o
 -16   4   2     1539.19     1634.93     56.22 o
 -14   4   2     4916.49     4870.75     87.99 o
 -12   4   2     5399.38     5193.05     78.04 o
 -10   4   2       11.51       20.01      8.33 o
  -8   4   2     3425.15     3531.73     35.27 o
  -6   4   2    10886.83    10996.39     65.38 o
  -4   4   2     2416.85     2647.71     29.27 o
  -2   4   2       62.02       38.75      6.09 o
   0   4   2     1666.92     1693.33     23.28 o
   2   4   2     4018.75     3770.79     29.80 o
   4   4   2    25359.60    26343.29    145.57 o
   6   4   2    27342.04    27784.22    212.90 o
   8   4   2     6047.65     6214.24     63.46 o
  10   4   2        2.48       19.31     11.54 o
  12   4   2        4.30       17.41     14.33 o
  14   4   2      695.41      714.98     44.06 o
  16   4   2     2207.38     2282.71     81.31 o
  18   4   2      647.45      709.96     56.30 o
  20   4   2       39.59       79.21     33.71 o
 -19   5   2       62.46       32.24     31.75 o
 -17   5   2       11.16       47.87     26.00 o
 -15   5   2      890.59      909.04     51.30 o
 -13   5   2     1768.73     1717.94     56.00 o
 -11   5   2      151.30      159.56     17.77 o
  -9   5   2      805.19      832.09     27.28 o
  -7   5   2     1786.61     1905.36     37.30 o
  -5   5   2     3692.32     3746.59     42.64 o
  -3   5   2     2228.14     2304.88     38.00 o
  -1   5   2      629.81      661.38     16.38 o
   1   5   2        0.44        6.27      5.73 o
   3   5   2     4048.65     3897.89     42.29 o
   5   5   2     7601.13     7226.63     81.42 o
   7   5   2     2767.88     2583.58     51.39 o
   9   5   2     2800.23     2812.97     54.88 o
  11   5   2     2065.02     2013.25     64.07 o
  13   5   2        8.18        2.97     15.82 o
  15   5   2      329.72      363.34     46.21 o
  17   5   2      917.91      852.62     58.22 o
  19   5   2        5.81       60.72     34.49 o
 -18   6   2       96.62       99.33     42.78 o
 -16   6   2     3207.84     3335.41     98.44 o
 -14   6   2     3900.50     3827.56     92.28 o
 -12   6   2     1280.39     1277.52     55.88 o
 -10   6   2       81.64       66.26     20.21 o
  -8   6   2     3010.52     3016.63     49.57 o
  -6   6   2     8950.33     8851.67     94.10 o
  -4   6   2    12814.40    12608.92    125.37 o
  -2   6   2     5671.08     5733.69     58.84 o
   0   6   2      295.80      332.20     14.98 o
   2   6   2     2068.78     2013.82     31.81 o
   4   6   2    10920.07    10730.98    105.73 o
   6   6   2    14071.92    13977.11    183.86 o
   8   6   2     3621.02     3706.75     56.30 o
  10   6   2       81.87       83.84     20.32 o
  12   6   2     1272.59     1270.95     42.78 o
  14   6   2     2794.35     2649.50     92.05 o
  16   6   2     1891.21     1845.16     63.75 o
  18   6   2      795.11      923.38     72.97 o
 -17   7   2      194.31      169.61     44.36 o
 -15   7   2      932.08      833.59     54.94 o
 -13   7   2      617.50      631.07     42.98 o
 -11   7   2        2.24        2.98     17.60 o
  -9   7   2       34.37       41.38     15.48 o
  -7   7   2      402.85      418.19     25.94 o
  -5   7   2     8440.92     8270.30    126.86 o
  -3   7   2     5311.51     5139.40     85.21 o
  -1   7   2       62.06       51.55     11.80 o
   1   7   2       66.37       77.08     12.96 o
   3   7   2       53.59       56.97     13.01 o
   5   7   2     1682.38     1772.34     33.32 o
   7   7   2     3075.71     3341.61     79.28 o
   9   7   2      511.26      480.50     33.41 o
  11   7   2        1.77       10.69     16.63 o
  13   7   2      105.85       99.00     25.43 o
  15   7   2      753.30      751.64     61.82 o
 -14   8   2       82.32       61.51     27.23 o
 -12   8   2      321.72      324.39     43.15 o
 -10   8   2       30.71       21.05     21.86 o
  -8   8   2       32.31       23.30     17.01 o
  -6   8   2      151.10      165.29     21.96 o
  -4   8   2      216.02      211.35     21.04 o
  -2   8   2      555.13      564.95     27.84 o
   0   8   2      431.17      391.63     30.44 o
   2   8   2       56.57       31.79     17.16 o
   4   8   2      194.47      176.74     27.30 o
   6   8   2        6.29       -5.46     18.40 o
   8   8   2      257.00      205.60     30.59 o
  10   8   2       48.17       44.36     24.31 o
  12   8   2      321.06      298.20     39.13 o
  14   8   2      287.78      339.28     53.84 o
 -11   9   2      355.65      279.81     41.14 o
  -9   9   2      222.77      242.36     40.25 o
  -7   9   2     1245.31     1186.65     66.06 o
  -5   9   2     1449.73     1440.57     64.65 o
  -3   9   2     2816.34     2728.68     80.40 o
  -1   9   2     1239.06     1264.76     64.72 o
   1   9   2       70.44       73.58     26.83 o
   3   9   2      954.51      983.57     59.57 o
   5   9   2      840.43      829.13     52.58 o
   7   9   2      240.36      285.22     41.37 o
   9   9   2      123.92      107.93     47.22 o
  11   9   2       20.43        6.80     38.00 o
  -6  10   2      734.47      771.40     88.08 o
  -4  10   2      246.46      198.63     55.42 o
  -2  10   2      244.93      220.73     57.64 o
   0  10   2      134.66      170.59     62.87 o
   2  10   2      286.69      434.41     85.85 o
   4  10   2      463.17      450.00    102.72 o
   6  10   2      238.79      247.43     59.60 o
 -23   1   3     1227.79     1248.72     82.91 o
 -21   1   3     2812.26     2753.33     86.74 o
 -19   1   3     1838.78     1838.94     60.96 o
 -17   1   3     1144.52     1115.66     49.49 o
 -15   1   3    13634.29    13376.85    151.12 o
 -13   1   3    13021.49    12823.53    106.34 o
 -11   1   3    21391.44    21425.25    118.88 o
  -9   1   3    39492.56    40268.74    172.70 o
  -7   1   3      142.58      199.84      9.74 o
  -5   1   3    33292.63    33374.71    141.35 o
  -3   1   3    55272.93    54994.46    226.50 o
  -1   1   3   124010.13   121689.31   1225.71 o
   1   1   3     6503.99     6909.00     36.81 o
   3   1   3     8143.05     8385.27     43.95 o
   5   1   3    18154.08    17958.60     79.25 o
   7   1   3    67648.92    68731.66    278.04 o
   9   1   3    50202.45    50343.16    241.95 o
  11   1   3    12248.65    11962.08     95.18 o
  13   1   3      354.11      463.73     23.82 o
  15   1   3     5637.18     5711.05     85.90 o
  17   1   3     2794.06     2843.98     99.15 o
  19   1   3     1564.85     1579.12     79.21 o
  21   1   3      755.27      836.66     79.82 o
 -22   2   3     1778.80     1626.60     79.23 o
 -20   2   3     1152.34     1269.89     67.31 o
 -18   2   3      278.72      343.95     34.10 o
 -16   2   3        6.76       26.75     17.72 o
 -14   2   3     1369.59     1312.17     42.50 o
 -12   2   3    44215.76    43179.03    255.45 o
 -10   2   3    34031.38    33485.72    158.04 o
  -8   2   3        6.76       15.92      4.95 o
  -6   2   3    15550.73    14794.76     72.59 o
  -4   2   3    27552.58    27756.18    129.66 o
  -2   2   3    11450.50    10780.97     56.93 o
   0   2   3    24744.09    23692.27    116.62 o
   2   2   3    28992.14    29396.44    128.13 o
   4   2   3    19288.79    20574.67     92.79 o
   6   2   3    21342.45    21071.60    104.18 o
   8   2   3    14354.73    14628.03     79.39 o
  10   2   3    22062.94    22109.81    133.07 o
  12   2   3     5491.16     5416.80     72.92 o
  14   2   3     1692.14     1722.14     51.45 o
  16   2   3     3863.48     3716.08     84.99 o
  18   2   3     2460.26     2402.16     85.91 o
  20   2   3     1143.75     1094.07     69.17 o
  22   2   3      299.24      304.28    105.65 o
 -21   3   3       32.42       -6.87     25.17 o
 -19   3   3      506.13      427.66     43.83 o
 -17   3   3      167.81      189.84     31.73 o
 -15   3   3      534.14      576.46     32.51 o
 -13   3   3     1020.31     1019.47     33.97 o
 -11   3   3      221.13      224.80     12.98 o
  -9   3   3     2691.55     2788.34     28.74 o
  -7   3   3     5389.25     5733.22     39.78 o
  -5   3   3       45.01       40.05      5.69 o
  -3   3   3     6717.30     7587.24     53.23 o
  -1   3   3     1063.98     1240.67     18.63 o
   1   3   3     1029.61     1099.77     15.50 o
   3   3   3     5420.71     5503.07     36.52 o
   5   3   3      483.14      701.15     13.38 o
   7   3   3     2222.61     2213.10     25.44 o
   9   3   3      202.29      213.12     11.45 o
  11   3   3     1357.31     1463.12     40.42 o
  13   3   3        3.07       27.37     16.00 o
  15   3   3       63.98       96.47     28.82 o
  17   3   3       51.53       35.51     22.56 o
  19   3   3        0.91       17.12     27.96 o
  21   3   3      100.13       83.40     36.62 o
 -20   4   3      232.52      208.00     32.97 o
 -18   4   3     2824.15     2649.67     75.70 o
 -16   4   3       15.67       13.84     17.18 o
 -14   4   3     6422.54     6361.13     90.23 o
 -12   4   3     3905.88     3862.49     70.58 o
 -10   4   3     3199.84     3353.41     40.72 o
  -8   4   3     2306.01     2385.29     28.83 o
  -6   4   3      122.16      150.09     10.22 o
  -4   4   3    19849.51    18941.52    109.91 o
  -2   4   3    36969.74    35886.07    292.84 o
   0   4   3     9635.20     9884.97     77.36 o
   2   4   3       47.41       42.54      4.65 o
   4   4   3     1179.08     1209.67     17.18 o
   6   4   3     6037.35     5973.25     52.06 o
   8   4   3    15907.16    15585.62    128.57 o
  10   4   3     2506.69     2555.40     62.92 o
  12   4   3        6.35        7.04     15.14 o
  14   4   3       48.82       42.02     20.75 o
  16   4   3     1517.94     1529.21     64.23 o
  18   4   3     3215.67     3235.93     93.33 o
  20   4   3      674.13      627.95     64.42 o
 -19   5   3      243.40      208.60     41.05 o
 -17   5   3       84.79       75.01     27.74 o
 -15   5   3     1779.90     1690.91     63.19 o
 -13   5   3    10670.25    10124.32    171.21 o
 -11   5   3     4824.91     4859.83     74.02 o
  -9   5   3      463.20      493.91     20.99 o
  -7   5   3     1378.47     1453.52     31.34 o
  -5   5   3     9087.42     9000.15     88.13 o
  -3   5   3    28947.01    29392.99    242.96 o
  -1   5   3    10445.83    10408.13     87.56 o
   1   5   3     5917.69     6036.78     50.03 o
   3   5   3     1772.11     1978.15     25.63 o
   5   5   3     9109.59     8860.95     82.04 o
   7   5   3    17347.97    17671.34    181.12 o
   9   5   3     6816.18     6901.17    114.21 o
  11   5   3      519.68      546.81     36.03 o
  13   5   3       99.87       86.42     22.00 o
  15   5   3      420.08      357.06     37.26 o
  17   5   3     2982.34     2940.89     86.98 o
  19   5   3     1414.29     1494.42    133.44 o
 -18   6   3        1.22        8.72     37.23 o
 -16   6   3      223.72      151.48     34.68 o
 -14   6   3     1584.95     1591.35     96.70 o
 -12   6   3      456.56      492.71     31.85 o
 -10   6   3      155.91      165.71     19.62 o
  -8   6   3       21.62       10.15     10.87 o
  -6   6   3       26.20       11.48     10.05 o
  -4   6   3      746.22      792.32     21.43 o
  -2   6   3     2679.25     2796.62     41.23 o
   0   6   3       70.22       58.64      9.49 o
   2   6   3     1506.33     1407.10     28.57 o
   4   6   3      684.24      653.64     17.54 o
   6   6   3      936.58      899.85     32.43 o
   8   6   3     2767.82     2603.32     49.53 o
  10   6   3      592.94      558.10     33.10 o
  12   6   3       72.69       88.57     20.11 o
  14   6   3       12.47       33.00     21.70 o
  16   6   3      103.49      125.50     28.88 o
  18   6   3       47.35       64.50     31.78 o
 -17   7   3        1.86      -14.62     34.99 o
 -15   7   3      253.62      228.73     37.33 o
 -13   7   3     1334.28     1290.21     61.80 o
 -11   7   3     1641.22     1646.04     54.98 o
  -9   7   3      193.05      178.31     19.29 o
  -7   7   3      364.97      337.50     23.71 o
  -5   7   3      227.55      234.57     19.02 o
  -3   7   3     5077.98     5027.39     63.22 o
  -1   7   3    12061.55    11839.31    126.09 o
   1   7   3     2825.02     2817.67     54.96 o
   3   7   3      553.84      571.69     26.75 o
   5   7   3     2134.10     2124.75     48.37 o
   7   7   3     1914.36     1901.74     43.72 o
   9   7   3      870.69      875.47     35.48 o
  11   7   3      576.79      616.79     29.55 o
  13   7   3       78.63       60.73     23.52 o
  15   7   3      814.94      753.92     60.29 o
 -14   8   3      779.67      846.44     53.55 o
 -12   8   3     1017.45      964.77     61.53 o
 -10   8   3     2261.27     2223.15     70.99 o
  -8   8   3      689.27      644.27     35.18 o
  -6   8   3     2015.77     2078.87     71.26 o
  -4   8   3     4033.97     3942.43     70.24 o
  -2   8   3     3746.80     3715.30     65.16 o
   0   8   3     2333.14     2405.33     55.45 o
   2   8   3      491.90      477.11     31.78 o
   4   8   3      166.64      181.48     28.29 o
   6   8   3     1395.62     1391.44     60.47 o
   8   8   3     4127.98     3938.99    130.54 o
  10   8   3     1738.76     1548.98     65.53 o
  12   8   3      106.17      113.73     33.95 o
  14   8   3      175.78      222.05    103.98 o
 -11   9   3       40.00       51.24     32.05 o
  -9   9   3       70.95       53.93     25.27 o
  -7   9   3       10.29       20.17     21.81 o
  -5   9   3       13.71       17.03     22.81 o
  -3   9   3      265.65      271.46     35.11 o
  -1   9   3       45.31       38.71     24.87 o
   1   9   3       35.75       37.81     24.72 o
   3   9   3        9.60        7.27     23.40 o
   5   9   3        3.75       -6.12     21.64 o
   7   9   3        2.74       18.53     26.50 o
   9   9   3       31.44       68.66     43.17 o
  11   9   3      106.39       38.17     45.00 o
  -6  10   3        2.67       23.34     42.67 o
  -4  10   3      578.38      576.69     79.23 o
  -2  10   3      626.76      721.66    133.12 o
   0  10   3      358.20      379.31     77.94 o
   2  10   3       46.06       68.04     45.02 o
   4  10   3       47.76      -21.15     42.49 o
 -22   0   4      967.40      761.06     81.48 o
 -20   0   4     7725.68     7623.02    316.79 o
 -18   0   4     3486.98     3323.70    145.79 o
 -16   0   4      325.19      423.87     61.45 o
 -14   0   4      529.50      490.33     36.78 o
 -12   0   4     1212.08     1145.42     30.28 o
 -10   0   4    24775.33    24273.71    155.60 o
  -8   0   4    51956.32    51672.00    288.81 o
  -6   0   4     4174.53     5083.61     40.35 o
  -4   0   4    71089.95    69912.27    387.98 o
  -2   0   4    58080.34    49642.15   1615.94 o
   0   0   4    34421.21    30622.75   1272.47 o
   2   0   4   201285.25   182815.41   1015.84 o
   4   0   4    13819.16    12906.50     92.99 o
   6   0   4    18359.68    19383.10    133.44 o
   8   0   4     1470.86     1561.70     35.65 o
  10   0   4    13601.40    13425.32    142.26 o
  12   0   4    26868.21    26184.75    257.57 o
  14   0   4     1215.65     1065.07     66.26 o
  16   0   4     2914.07     2813.10     97.86 o
  18   0   4     1149.38     1173.53    100.69 o
  20   0   4     1385.50     1389.06    117.51 o
  22   0   4     1914.71     1825.06    138.43 o
 -23   1   4        0.43       31.01     34.55 o
 -21   1   4      963.60      911.49     58.11 o
 -19   1   4     3496.24     3265.62     77.14 o
 -17   1   4     2860.16     2841.22     71.01 o
 -15   1   4        0.37       23.64     15.13 o
 -13   1   4      226.64      280.61     17.15 o
 -11   1   4     5303.41     5266.04     43.93 o
  -9   1   4    29953.91    31403.33    142.36 o
  -7   1   4       29.40       40.92      4.44 o
  -5   1   4    55983.18    58972.89    258.40 o
  -3   1   4     5073.59     5463.83     30.01 o
  -1   1   4    34705.38    34138.64    175.90 o
   1   1   4    99258.06    99759.51    420.85 o
   3   1   4    45946.61    46412.78    202.36 o
   5   1   4     4126.80     4204.41     30.56 o
   7   1   4     1016.32     1232.54     18.10 o
   9   1   4     9685.31    10241.30     90.83 o
  11   1   4     5349.36     5538.12     62.05 o
  13   1   4     2323.01     2338.64     59.19 o
  15   1   4      403.26      423.02     30.66 o
  17   1   4      606.73      661.92     48.19 o
  19   1   4      446.55      399.56     46.34 o
  21   1   4      507.39      589.40     70.72 o
 -22   2   4      657.49      726.92     54.18 o
 -20   2   4       95.57      139.03     31.89 o
 -18   2   4       68.18       66.25     22.62 o
 -16   2   4      281.44      347.96     38.85 o
 -14   2   4      229.58      217.72     18.30 o
 -12   2   4     1410.43     1486.30     34.19 o
 -10   2   4     4604.16     4495.87     37.60 o
  -8   2   4    12685.70    13823.41     71.63 o
  -6   2   4    12814.63    12244.63     71.06 o
  -4   2   4     2076.37     2152.34     20.59 o
  -2   2   4     5785.74     5953.80     37.41 o
   0   2   4     6957.71     6686.23     38.95 o
   2   2   4     3998.17     4539.10     28.71 o
   4   2   4       17.49       51.95      5.38 o
   6   2   4     1076.26     1149.56     15.64 o
   8   2   4    21555.31    21528.35    121.44 o
  10   2   4    10225.53    10262.77    111.21 o
  12   2   4       26.35       28.77     12.78 o
  14   2   4      614.10      631.18     36.39 o
  16   2   4      212.93      179.38     25.08 o
  18   2   4      655.97      671.52     54.85 o
  20   2   4      373.63      258.55     47.49 o
 -21   3   4      958.14     1024.97     71.59 o
 -19   3   4     5183.88     5267.06    156.29 o
 -17   3   4    10123.19     9939.24    151.25 o
 -15   3   4     2285.66     2417.26     55.44 o
 -13   3   4     9583.92     9171.44     92.79 o
 -11   3   4    23964.62    23680.71    173.89 o
  -9   3   4    12581.05    12907.30     78.75 o
  -7   3   4     5346.16     5186.85     41.60 o
  -5   3   4     8557.54     9696.67     62.78 o
  -3   3   4    20138.35    19964.03    103.04 o
  -1   3   4    83309.71    82550.26    390.81 o
   1   3   4    88217.73    87944.84    438.66 o
   3   3   4    45563.15    46990.98    205.85 o
   5   3   4    12445.65    12642.73     72.54 o
   7   3   4     4041.71     4359.69     36.84 o
   9   3   4    18939.54    19289.49    135.52 o
  11   3   4    19862.55    19951.34    284.14 o
  13   3   4     3026.99     2992.83     91.29 o
  15   3   4      190.64      147.72     43.23 o
  17   3   4      884.34      948.98     52.10 o
  19   3   4     2645.01     2588.06     93.23 o
  21   3   4     1793.73     1720.97    155.12 o
 -22   4   4      565.35      440.65     64.83 o
 -20   4   4     1498.71     1499.02     82.04 o
 -18   4   4     1305.00     1367.16     73.10 o
 -16   4   4     1192.53     1229.77     62.47 o
 -14   4   4      175.52      173.90     23.53 o
 -12   4   4      551.46      668.46     28.91 o
 -10   4   4     6360.31     6195.75     64.63 o
  -8   4   4     3041.46     3161.84     39.71 o
  -6   4   4      280.16      301.26     12.36 o
  -4   4   4    10217.82    10252.87     69.59 o
  -2   4   4    11585.62    11115.33     74.25 o
   0   4   4    16480.45    16021.49     99.49 o
   2   4   4    40689.28    42048.00    324.62 o
   4   4   4    29353.31    29496.36    150.62 o
   6   4   4       19.39       23.76      7.08 o
   8   4   4     2058.07     2066.24     36.38 o
  10   4   4      424.67      482.73     38.25 o
  12   4   4     2177.32     2205.63     69.97 o
  14   4   4      979.35      973.66     57.50 o
  16   4   4      106.88      149.33     28.72 o
  18   4   4      920.03      882.77     57.58 o
  20   4   4      624.20      511.07     67.19 o
 -19   5   4      309.52      222.39     42.76 o
 -17   5   4      614.76      693.99     57.95 o
 -15   5   4      184.88      226.47     31.06 o
 -13   5   4      325.75      329.13     31.87 o
 -11   5   4     5652.21     5528.04     71.42 o
  -9   5   4     5561.11     5385.14     70.61 o
  -7   5   4     3859.70     3932.37     69.63 o
  -5   5   4     1620.36     1669.62     30.70 o
  -3   5   4       39.62       69.02      8.91 o
  -1   5   4       88.43       73.94     10.50 o
   1   5   4      433.05      509.75     18.72 o
   3   5   4     8603.04     8751.60     72.11 o
   5   5   4      208.78      273.74     13.84 o
   7   5   4     6499.37     6432.47    100.43 o
   9   5   4     1678.74     1598.67     46.55 o
  11   5   4      964.40      991.90     39.56 o
  13   5   4     1812.93     1649.62     57.47 o
  15   5   4       89.04      100.99     30.62 o
  17   5   4       29.92       12.17     25.87 o
  19   5   4      396.36      436.33     86.62 o
 -18   6   4     1089.43     1078.33    202.85 o
 -16   6   4      713.98      681.42     54.06 o
 -14   6   4      514.21      476.76     39.79 o
 -12   6   4     3319.49     3155.81     79.52 o
 -10   6   4     3980.08     4008.92     83.97 o
  -8   6   4     7328.80     7333.36     80.24 o
  -6   6   4     7282.44     6869.37     98.96 o
  -4   6   4      737.94      715.46     27.46 o
  -2   6   4    10236.36     9683.33     92.21 o
   0   6   4    23830.01    23745.05    180.40 o
   2   6   4     2573.20     2607.73     36.50 o
   4   6   4      128.74      105.81     12.52 o
   6   6   4      564.04      548.73     22.62 o
   8   6   4     3539.04     3522.71     83.61 o
  10   6   4     9185.77     8560.58    162.84 o
  12   6   4     2505.50     2315.84     82.93 o
  14   6   4      952.40      967.63     49.19 o
  16   6   4       22.47       50.36     26.30 o
  18   6   4      680.15      655.07     70.74 o
 -17   7   4       47.67       51.71     39.03 o
 -15   7   4       20.26       25.02     25.67 o
 -13   7   4      637.44      620.55     41.81 o
 -11   7   4     1927.98     1910.00     66.03 o
  -9   7   4      410.64      443.20     25.73 o
  -7   7   4     1489.46     1560.21     37.63 o
  -5   7   4       96.79      115.15     16.61 o
  -3   7   4     3229.91     3220.61     49.87 o
  -1   7   4     2016.53     2188.97     40.32 o
   1   7   4      563.39      555.54     22.54 o
   3   7   4     2312.59     2189.31     44.02 o
   5   7   4      272.37      296.67     22.71 o
   7   7   4      703.49      611.41     37.09 o
   9   7   4     2255.43     2327.94     52.68 o
  11   7   4     1137.96     1093.79     42.23 o
  13   7   4      225.68      203.41     23.06 o
  15   7   4       18.66       39.42     34.63 o
 -14   8   4        2.12      -12.16     23.67 o
 -12   8   4        5.76       43.63     22.37 o
 -10   8   4      125.80       82.33     25.99 o
  -8   8   4      880.44      854.62     48.75 o
  -6   8   4      827.00      839.12     35.88 o
  -4   8   4        4.78        3.47     13.27 o
  -2   8   4        0.87       14.70     13.25 o
   0   8   4       16.21       31.62     14.15 o
   2   8   4      226.17      234.22     21.65 o
   4   8   4      332.15      307.26     26.19 o
   6   8   4      429.00      370.99     34.55 o
   8   8   4       14.90        7.10     22.87 o
  10   8   4      149.30      153.78     30.29 o
  12   8   4      476.68      411.82     64.79 o
 -11   9   4     1109.87     1082.88     66.76 o
  -9   9   4     3417.47     3488.83     89.13 o
  -7   9   4     1180.05     1262.47     55.43 o
  -5   9   4        2.37        5.10     19.24 o
  -3   9   4        0.84        8.23     20.34 o
  -1   9   4      296.94      238.13     31.10 o
   1   9   4     1483.76     1513.29     69.74 o
   3   9   4      528.15      521.18     46.99 o
   5   9   4      118.79      108.14     29.25 o
   7   9   4     1366.44     1339.67     71.27 o
   9   9   4     1266.08     1143.53    101.13 o
  -6  10   4      226.51      100.30     86.40 o
  -4  10   4       19.19      -30.92     33.96 o
  -2  10   4      117.86       87.31     50.90 o
   0  10   4      518.91      651.69     95.44 o
   2  10   4      383.92      281.05     63.95 o
   4  10   4        0.25      -18.40     41.01 o
 -23   1   5      285.22      256.57     47.77 o
 -21   1   5        2.15       20.77     25.30 o
 -19   1   5     1463.04     1392.49     57.52 o
 -17   1   5     3995.48     3913.94     73.45 o
 -15   1   5     6125.76     5820.14    132.54 o
 -13   1   5     8008.89     8273.31     82.16 o
 -11   1   5        9.61       25.15      6.39 o
  -9   1   5    43936.78    43221.30    195.54 o
  -7   1   5    83672.96    83833.43    332.52 o
  -5   1   5    46414.35    47381.71    200.35 o
  -3   1   5     9495.56     9664.26     46.17 o
  -1   1   5     1055.18     1197.29     13.35 o
   1   1   5    10626.10    10081.89     53.41 o
   3   1   5    56469.01    56185.27    238.89 o
   5   1   5    24088.81    23951.07    109.60 o
   7   1   5     7411.70     8057.60     53.57 o
   9   1   5      180.11      192.56     10.85 o
  11   1   5    14750.14    14827.51    115.51 o
  13   1   5    14736.32    14854.61    130.04 o
  15   1   5     4780.17     4721.75    103.51 o
  17   1   5      372.45      439.75     40.87 o
  19   1   5       38.22       29.09     30.43 o
  21   1   5      284.30      242.93     48.89 o
 -22   2   5      171.93      196.84     35.26 o
 -20   2   5      483.06      567.94     42.73 o
 -18   2   5     6467.27     6249.65    109.06 o
 -16   2   5     4139.90     4102.85     82.02 o
 -14   2   5      372.18      359.80     22.36 o
 -12   2   5     2519.22     2564.90     34.91 o
 -10   2   5    15428.26    15594.16     88.13 o
  -8   2   5    60557.77    59662.41    294.69 o
  -6   2   5    76067.60    74577.63    422.89 o
  -4   2   5    26721.30    26752.35    125.62 o
  -2   2   5    25389.26    25626.89    133.12 o
   0   2   5     3429.34     3663.58     25.69 o
   2   2   5    23749.86    23709.24    112.61 o
   4   2   5    82725.99    86470.95    349.21 o
   6   2   5      361.97      377.83     10.92 o
   8   2   5    11481.20    12000.45     72.29 o
  10   2   5     8588.92     8816.11     80.15 o
  12   2   5    12978.47    12642.31    129.90 o
  14   2   5    13774.17    13735.05    160.04 o
  16   2   5     2572.31     2619.06     73.59 o
  18   2   5      212.58      254.15     35.61 o
  20   2   5      196.27      167.15     85.01 o
 -21   3   5      184.36      205.37     32.97 o
 -19   3   5      211.09      168.19     29.97 o
 -17   3   5       78.18      119.71     23.94 o
 -15   3   5     1279.32     1261.04     65.42 o
 -13   3   5     4932.62     5011.51     57.52 o
 -11   3   5     3525.88     3513.97     35.26 o
  -9   3   5     5446.00     5632.05     49.91 o
  -7   3   5     6367.81     6359.29     61.37 o
  -5   3   5      138.79      158.66      7.40 o
  -3   3   5    18052.86    18688.15     99.67 o
  -1   3   5    27953.20    29184.31    146.87 o
   1   3   5     2083.86     2573.50     24.88 o
   3   3   5       75.06       88.04      7.57 o
   5   3   5    11112.62    11791.49     69.37 o
   7   3   5     3893.13     3936.50     36.08 o
   9   3   5      542.09      568.30     21.12 o
  11   3   5      845.98      871.06     36.71 o
  13   3   5     2898.32     2794.08     64.32 o
  15   3   5      928.90      838.95     50.14 o
  17   3   5      142.30      225.80     34.54 o
  19   3   5       69.99      127.33     40.05 o
  21   3   5      294.05      291.90     57.45 o
 -22   4   5       20.55       64.24     40.64 o
 -20   4   5      940.70      891.61     90.01 o
 -18   4   5     1307.76     1262.97     71.14 o
 -16   4   5     5588.85     5421.96    150.10 o
 -14   4   5     3546.59     3444.90     78.53 o
 -12   4   5     3974.29     3897.50     54.68 o
 -10   4   5     4185.20     3912.38     43.49 o
  -8   4   5      857.19      907.32     24.76 o
  -6   4   5     6259.32     5847.50     53.41 o
  -4   4   5    26949.03    26330.17    154.06 o
  -2   4   5     1001.20     1131.67     18.32 o
   0   4   5    40210.49    42751.36    230.85 o
   2   4   5    36144.90    37704.29    220.39 o
   4   4   5     4868.64     4566.74     36.10 o
   6   4   5    13744.44    13574.83    116.86 o
   8   4   5       44.93       52.04     11.38 o
  10   4   5     6491.20     6290.03     93.19 o
  12   4   5     3228.95     3045.65     91.24 o
  14   4   5     1916.98     1765.59     68.95 o
  16   4   5     1525.64     1581.23     67.51 o
  18   4   5       11.93       66.66     29.64 o
  20   4   5      457.05      424.82     63.12 o
 -21   5   5      112.39       85.12     42.21 o
 -19   5   5      418.92      401.36     50.11 o
 -17   5   5     1748.91     1568.94     76.74 o
 -15   5   5     3834.09     3824.99     89.61 o
 -13   5   5      597.46      634.25     32.68 o
 -11   5   5     4467.18     4554.19     66.66 o
  -9   5   5    13212.61    13236.08    108.28 o
  -7   5   5    14322.74    14289.70    232.11 o
  -5   5   5    24650.71    24964.15    291.72 o
  -3   5   5     6144.71     6062.32     54.89 o
  -1   5   5     2510.54     2624.27     34.68 o
   1   5   5     7545.57     7412.09     69.64 o
   3   5   5    10703.72    11294.67    137.67 o
   5   5   5    11987.98    11592.23     98.89 o
   7   5   5     2025.93     1904.31     46.09 o
   9   5   5     2188.34     2085.86     54.67 o
  11   5   5     8126.32     7736.87    153.34 o
  13   5   5     4910.33     4843.76     95.56 o
  15   5   5     1866.22     1826.79     79.84 o
  17   5   5      845.15      876.42     56.06 o
  19   5   5       85.52      128.52     46.02 o
 -18   6   5       69.27        7.08     36.19 o
 -16   6   5       15.21       -8.77     24.42 o
 -14   6   5      156.98      151.74     29.60 o
 -12   6   5      592.20      630.03     32.48 o
 -10   6   5      547.55      568.66     26.45 o
  -8   6   5      429.92      503.68     21.22 o
  -6   6   5     2812.75     2730.75     51.49 o
  -4   6   5     4596.55     4708.43     73.15 o
  -2   6   5        1.47       -1.38     10.80 o
   0   6   5      185.90      178.79     15.13 o
   2   6   5     1648.07     1573.14     28.98 o
   4   6   5      117.35      125.42     13.51 o
   6   6   5     1658.68     1656.91     40.65 o
   8   6   5       74.31      106.94     18.10 o
  10   6   5      870.97      911.48     40.16 o
  12   6   5       74.64       84.54     20.38 o
  14   6   5        9.32       37.17     23.17 o
  16   6   5      480.03      507.93     44.77 o
 -17   7   5     1141.90     1070.21     95.20 o
 -15   7   5     1370.54     1288.33     63.97 o
 -13   7   5     1065.15      997.91     54.79 o
 -11   7   5      461.48      489.01     32.15 o
  -9   7   5      288.06      268.28     20.09 o
  -7   7   5     4289.24     4365.80     60.93 o
  -5   7   5     2357.47     2386.20     45.33 o
  -3   7   5      227.98      228.07     15.14 o
  -1   7   5     3051.13     2928.69     46.29 o
   1   7   5     4509.17     4338.98     67.88 o
   3   7   5     6479.57     6493.77     79.58 o
   5   7   5     5578.72     5540.54     79.60 o
   7   7   5     1444.30     1469.06     52.84 o
   9   7   5        8.09        9.52     18.31 o
  11   7   5      574.26      537.71     32.57 o
  13   7   5     1174.67     1114.48     40.70 o
  15   7   5      367.97      358.15     39.22 o
 -14   8   5      759.92      674.86     51.96 o
 -12   8   5      615.16      664.03     59.46 o
 -10   8   5      362.19      374.92     56.28 o
  -8   8   5     1611.47     1651.10     52.65 o
  -6   8   5     1226.27     1243.01     51.05 o
  -4   8   5      260.04      223.54     20.94 o
  -2   8   5        3.66        2.94     12.61 o
   0   8   5     1947.61     1953.86     54.89 o
   2   8   5     5601.17     5467.24    111.90 o
   4   8   5     4753.33     4748.92     76.49 o
   6   8   5     1254.62     1312.93     50.49 o
   8   8   5      797.55      784.71     46.50 o
  10   8   5       46.24       58.68     26.96 o
  12   8   5      675.64      640.17     65.49 o
 -11   9   5      198.98      211.92     40.25 o
  -9   9   5        5.71       49.32     26.13 o
  -7   9   5        1.02       -0.20     22.01 o
  -5   9   5       24.14       36.05     21.83 o
  -3   9   5       15.89       11.39     19.36 o
  -1   9   5       61.00       81.82     21.26 o
   1   9   5      161.69      136.38     31.54 o
   3   9   5       76.69       88.50     28.55 o
   5   9   5      152.80       85.06     27.94 o
   7   9   5       20.04       -0.81     30.07 o
   9   9   5       11.15       41.07     42.40 o
  -6  10   5      150.53      136.84     51.43 o
  -4  10   5       89.01       65.41     38.60 o
  -2  10   5       34.61       28.28     53.51 o
   0  10   5      223.54      192.91     68.12 o
   2  10   5      686.57      765.68    115.25 o
   4  10   5      541.86      672.46    102.70 o
 -24   0   6      613.91      606.52    111.52 o
 -22   0   6      570.47      571.04     71.07 o
 -20   0   6     1051.28      860.39     75.33 o
 -18   0   6     3705.17     3469.63    112.23 o
 -16   0   6    34219.06    32940.48    656.77 o
 -14   0   6    19913.48    20347.56    246.58 o
 -12   0   6    18402.29    18725.51    159.42 o
 -10   0   6    23517.64    24331.47    170.30 o
  -8   0   6    14777.95    16454.68    107.24 o
  -6   0   6    50500.69    51736.83    295.21 o
  -4   0   6     8355.47     7880.34     66.70 o
  -2   0   6    12307.02    11677.21     73.67 o
   0   0   6     3468.59     3389.85     30.72 o
   2   0   6    40667.53    41931.28    271.00 o
   4   0   6   152458.14   147929.45    872.62 o
   6   0   6   150931.38   150155.25    890.60 o
   8   0   6    25251.95    25756.18    188.17 o
  10   0   6     9553.53     8858.46    110.66 o
  12   0   6      620.89      694.96     36.98 o
  14   0   6     7172.68     7125.64    158.00 o
  16   0   6     3814.55     3762.30    154.77 o
  18   0   6     1332.95     1393.58    226.88 o
  20   0   6      375.72      348.77     74.92 o
 -23   1   6       80.25       25.22     30.57 o
 -21   1   6      781.26      794.72     52.16 o
 -19   1   6      490.57      457.00     38.32 o
 -17   1   6     2547.18     2788.82     58.63 o
 -15   1   6     4096.25     3995.37     91.10 o
 -13   1   6     3478.98     3706.52     51.18 o
 -11   1   6    10568.12    10213.34     66.29 o
  -9   1   6     4982.39     5255.26     37.13 o
  -7   1   6     1140.62     1097.78     14.29 o
  -5   1   6    25748.12    26192.27    122.38 o
  -3   1   6     2536.66     3089.63     20.57 o
  -1   1   6     9149.01     9156.07     45.34 o
   1   1   6     1336.83     1412.85     13.55 o
   3   1   6    41784.51    42777.30    184.73 o
   5   1   6    78532.73    78424.98    323.79 o
   7   1   6     5055.02     4641.55     39.15 o
   9   1   6     2121.65     2225.49     32.83 o
  11   1   6     2554.72     2616.17     43.45 o
  13   1   6        9.74       30.59     13.88 o
  15   1   6     5337.40     5289.48    102.60 o
  17   1   6      498.72      523.82     48.09 o
  19   1   6       32.13       28.29     32.79 o
  21   1   6       48.89       87.97     39.33 o
 -22   2   6      251.24      238.33     39.46 o
 -20   2   6      296.39      262.55     30.58 o
 -18   2   6        2.03        5.59     18.24 o
 -16   2   6       83.20       76.92     17.17 o
 -14   2   6    12688.72    12153.25    122.00 o
 -12   2   6     9678.66     9928.81     79.33 o
 -10   2   6     1592.18     1824.84     23.88 o
  -8   2   6    11689.04    11706.98     70.21 o
  -6   2   6    10247.49    11263.98     64.79 o
  -4   2   6     9385.15     9267.00     51.49 o
  -2   2   6     8191.05     8152.48     57.83 o
   0   2   6      209.41      290.76      8.39 o
   2   2   6      297.63      572.99     14.81 o
   4   2   6     7438.12     8000.29     47.40 o
   6   2   6    24652.28    26252.34    117.88 o
   8   2   6    10991.86    10667.28     76.30 o
  10   2   6      463.13      566.88     24.47 o
  12   2   6      871.11      894.70     34.89 o
  14   2   6     1059.33     1073.75     47.73 o
  16   2   6      932.68      865.02     45.84 o
  18   2   6      837.78      904.71     61.99 o
  20   2   6        2.01        4.31     36.97 o
 -23   3   6     1032.90      970.28     83.51 o
 -21   3   6      381.63      393.65     49.86 o
 -19   3   6        2.57        1.26     20.03 o
 -17   3   6     2731.55     2813.72     64.20 o
 -15   3   6     7687.39     7633.73     92.47 o
 -13   3   6    13619.13    13547.64    109.07 o
 -11   3   6     4246.54     4194.22     45.07 o
  -9   3   6     2091.42     2092.49     30.65 o
  -7   3   6      216.14      176.43     11.51 o
  -5   3   6    32414.64    32981.46    179.90 o
  -3   3   6   105500.87   108593.52    573.84 o
  -1   3   6    14828.44    15493.53     90.17 o
   1   3   6    11444.35    11546.07     68.58 o
   3   3   6    40782.56    42285.04    217.37 o
   5   3   6    25170.11    24598.72    129.62 o
   7   3   6    30400.00    29698.11    211.32 o
   9   3   6     9837.27     9943.36    120.85 o
  11   3   6        0.27       38.24     15.86 o
  13   3   6     2766.83     2501.67     71.03 o
  15   3   6     3405.73     3331.03     88.42 o
  17   3   6     3998.86     4047.90    104.26 o
  19   3   6      566.88      424.87     56.84 o
 -22   4   6      252.39      240.17     53.91 o
 -20   4   6       17.73       27.13     30.43 o
 -18   4   6      858.92      949.91     63.14 o
 -16   4   6     2625.88     2955.44    166.86 o
 -14   4   6     3940.69     4277.51     68.65 o
 -12   4   6     2805.83     2969.85     47.66 o
 -10   4   6     1463.20     1409.71     33.57 o
  -8   4   6       28.05       24.68      7.95 o
  -6   4   6     2460.83     2548.28     31.51 o
  -4   4   6     2794.00     2629.89     30.25 o
  -2   4   6     1822.57     1991.49     24.36 o
   0   4   6       38.83       38.73      6.20 o
   2   4   6     4363.20     4605.84     40.57 o
   4   4   6    17464.31    17447.26    116.19 o
   6   4   6    12776.94    13370.10    101.08 o
   8   4   6     6895.77     6924.65    102.93 o
  10   4   6      287.53      361.34     36.04 o
  12   4   6        0.22        5.09     17.46 o
  14   4   6      285.34      341.87     35.99 o
  16   4   6      465.86      472.12     42.99 o
  18   4   6      475.56      463.83     53.79 o
 -21   5   6      210.38      244.54     53.08 o
 -19   5   6       83.63       92.55     35.74 o
 -17   5   6      140.16      143.11     33.47 o
 -15   5   6       17.85       19.96     19.13 o
 -13   5   6       13.66       19.19     14.81 o
 -11   5   6      318.39      305.28     18.50 o
  -9   5   6       21.30       39.44     12.06 o
  -7   5   6     1986.84     1974.67     49.00 o
  -5   5   6     9132.67     9134.35    116.72 o
  -3   5   6     7764.00     7620.98     62.31 o
  -1   5   6     7998.12     8305.13     76.08 o
   1   5   6      614.53      557.24     19.23 o
   3   5   6        1.40       11.67      6.90 o
   5   5   6       82.14      110.17     12.61 o
   7   5   6       41.89       58.58     11.34 o
   9   5   6      157.07      215.38     24.34 o
  11   5   6      938.59      922.08     42.19 o
  13   5   6      966.52      983.92     48.33 o
  15   5   6      519.59      533.54     44.22 o
  17   5   6      313.01      398.97     43.41 o
 -18   6   6      122.43       81.85     38.63 o
 -16   6   6     1012.24     1052.03     61.11 o
 -14   6   6     4711.22     4629.44    124.47 o
 -12   6   6     2075.09     2135.26     61.55 o
 -10   6   6      508.54      512.66     27.15 o
  -8   6   6     2343.49     2420.78     49.71 o
  -6   6   6     6290.89     6312.02     79.52 o
  -4   6   6    20460.13    19940.61    262.81 o
  -2   6   6    12920.06    12648.76    142.67 o
   0   6   6      645.15      628.86     25.32 o
   2   6   6      833.34      942.41     23.26 o
   4   6   6     2543.36     2608.85     53.04 o
   6   6   6     6044.91     5906.43    118.16 o
   8   6   6     3221.90     3250.63     61.50 o
  10   6   6       47.86       66.18     16.64 o
  12   6   6     1235.61     1298.11     47.84 o
  14   6   6     1768.42     1781.70    100.65 o
  16   6   6     1677.26     1710.13     94.47 o
 -17   7   6      228.55      231.97     57.31 o
 -15   7   6     1157.78     1362.04     64.76 o
 -13   7   6     1733.30     1859.15     80.85 o
 -11   7   6      918.58      861.17     39.38 o
  -9   7   6      524.54      582.02     25.72 o
  -7   7   6     1864.46     1931.51     53.04 o
  -5   7   6     1676.91     1790.52     44.76 o
  -3   7   6     3633.88     3595.67     69.14 o
  -1   7   6      965.83     1053.21     40.12 o
   1   7   6      773.69      768.14     27.16 o
   3   7   6      811.26      945.89     29.58 o
   5   7   6     2596.17     2474.23     50.81 o
   7   7   6     4704.21     4616.19     84.58 o
   9   7   6     1501.85     1457.91     55.38 o
  11   7   6       77.29       60.99     24.38 o
  13   7   6      484.83      497.15     51.99 o
  15   7   6      189.84      196.70     38.83 o
 -14   8   6        9.57       10.33     25.98 o
 -12   8   6       44.16       52.69     21.49 o
 -10   8   6      108.74      120.35     26.89 o
  -8   8   6      938.73      844.80     40.92 o
  -6   8   6     1635.67     1565.63     43.25 o
  -4   8   6      285.97      330.96     21.10 o
  -2   8   6      236.12      216.71     20.00 o
   0   8   6      281.71      309.03     24.61 o
   2   8   6      208.19      238.67     23.19 o
   4   8   6       15.16       17.82     16.14 o
   6   8   6        9.84       25.30     19.71 o
   8   8   6       22.38       28.37     21.31 o
  10   8   6        6.88       26.78     20.94 o
  12   8   6      149.20      101.82     40.41 o
 -11   9   6      340.62      391.53     60.88 o
  -9   9   6        1.35       17.97     25.45 o
  -7   9   6     2241.48     2312.07     95.49 o
  -5   9   6     4216.76     4320.36    113.24 o
  -3   9   6     1687.26     1649.04     56.56 o
  -1   9   6     1261.27     1230.70     49.62 o
   1   9   6      443.34      450.43     35.62 o
   3   9   6      362.09      230.81     35.22 o
   5   9   6     1497.70     1430.26     71.71 o
   7   9   6      712.67      777.98     72.95 o
   9   9   6      130.16       65.61     48.11 o
  -6  10   6      410.33      520.70     74.57 o
  -4  10   6      762.00      778.30     74.88 o
  -2  10   6      753.76      689.59     99.34 o
   0  10   6      282.48      340.68     80.59 o
   2  10   6        3.84       24.47     53.18 o
   4  10   6      302.32      481.49     88.36 o
 -23   1   7      755.56      876.30     58.92 o
 -21   1   7     2054.43     2219.96     73.35 o
 -19   1   7     2081.35     2094.63     66.72 o
 -17   1   7      294.99      307.09     26.36 o
 -15   1   7     1162.85     1102.58     36.54 o
 -13   1   7     8404.98     8380.78    115.96 o
 -11   1   7     4842.10     4586.86     39.07 o
  -9   1   7     1392.50     1102.63     16.16 o
  -7   1   7      123.32       98.04      7.65 o
  -5   1   7    15567.18    15977.38     82.55 o
  -3   1   7    63171.95    62005.49    252.94 o
  -1   1   7   124477.20   122239.09    453.53 o
   1   1   7    82295.44    82042.99    329.73 o
   3   1   7     3006.48     2913.55     25.65 o
   5   1   7     7339.97     7699.69     46.83 o
   7   1   7    21564.36    21165.64    108.01 o
   9   1   7     9007.14     8841.35     73.50 o
  11   1   7     2677.55     2717.59     55.25 o
  13   1   7      204.32      224.74     22.11 o
  15   1   7     2414.48     2415.33     64.86 o
  17   1   7     4691.36     4688.57    129.39 o
  19   1   7     1863.58     1969.08     94.12 o
  21   1   7      644.42      608.03     67.47 o
 -22   2   7     1087.28     1158.21     65.52 o
 -20   2   7     4198.95     4092.20    128.94 o
 -18   2   7     2369.05     2479.46     66.78 o
 -16   2   7     2453.24     2285.82     53.00 o
 -14   2   7     5974.66     5954.26     79.64 o
 -12   2   7     4355.38     4344.20     46.32 o
 -10   2   7    37344.90    38339.54    198.99 o
  -8   2   7    20232.96    20126.73    109.06 o
  -6   2   7    21305.46    22685.80    110.17 o
  -4   2   7    84884.30    85762.71    418.01 o
  -2   2   7    44785.42    46192.50    229.38 o
   0   2   7    62679.24    64983.34    288.24 o
   2   2   7    29668.16    29342.53    172.97 o
   4   2   7     1659.52     1779.83     20.07 o
   6   2   7    26100.04    26692.47    130.90 o
   8   2   7    11465.45    11182.11     79.42 o
  10   2   7     6789.46     6756.13    103.32 o
  12   2   7     2865.12     3140.44     59.85 o
  14   2   7       69.00       62.91     20.26 o
  16   2   7     2991.65     3392.53     79.56 o
  18   2   7     2654.00     2825.47     95.06 o
  20   2   7      998.17      968.68     75.26 o
 -23   3   7        4.30       33.41     40.64 o
 -21   3   7       72.63       51.13     32.63 o
 -19   3   7      214.68      313.17     39.60 o
 -17   3   7      169.96      231.84     31.59 o
 -15   3   7      438.41      442.58     32.57 o
 -13   3   7       25.84       37.94     11.24 o
 -11   3   7      131.07      126.88     10.71 o
  -9   3   7      528.54      560.40     17.67 o
  -7   3   7     4592.89     5201.22     40.22 o
  -5   3   7      585.45      525.71     13.66 o
  -3   3   7    13265.79    14511.27     96.71 o
  -1   3   7      109.89      146.38      6.56 o
   1   3   7      397.90      365.62     10.10 o
   3   3   7      908.30     1024.88     18.32 o
   5   3   7      992.97     1012.27     15.51 o
   7   3   7       10.16       21.13      8.52 o
   9   3   7      927.75      914.10     28.98 o
  11   3   7     1072.27     1168.40     45.10 o
  13   3   7      683.68      656.33     40.66 o
  15   3   7       50.76       84.03     26.45 o
  17   3   7      175.29      221.41     36.52 o
  19   3   7        7.85       24.14     39.00 o
 -22   4   7     1643.36     1606.29     99.73 o
 -20   4   7      688.81      708.20     65.35 o
 -18   4   7      139.24      136.51     33.79 o
 -16   4   7      215.78      180.14     29.16 o
 -14   4   7     3407.77     3409.29     57.98 o
 -12   4   7    28081.20    27661.26    213.18 o
 -10   4   7     8909.16     8529.77     79.45 o
  -8   4   7     1797.40     1850.77     32.01 o
  -6   4   7     2565.44     2661.99     34.29 o
  -4   4   7    10932.23    12373.89    120.25 o
  -2   4   7    56619.18    57514.93    365.99 o
   0   4   7     7409.90     7216.74     53.58 o
   2   4   7        2.45       30.03     10.39 o
   4   4   7     1468.55     1453.77     27.25 o
   6   4   7     3190.71     3090.12     52.37 o
   8   4   7    14973.77    15146.27    134.86 o
  10   4   7    11394.59    11679.27    130.69 o
  12   4   7      494.61      549.69     39.27 o
  14   4   7      277.29      292.01     33.70 o
  16   4   7      214.63      229.08     64.57 o
  18   4   7     1226.88     1168.70     66.51 o
 -21   5   7      954.99      949.85    143.50 o
 -19   5   7      102.31       81.88     41.56 o
 -17   5   7        4.77      -10.98     23.98 o
 -15   5   7      385.05      385.97     36.87 o
 -13   5   7     4636.08     4754.05     84.51 o
 -11   5   7    12968.37    13062.68    155.97 o
  -9   5   7     4628.33     4523.63     66.01 o
  -7   5   7      125.35      130.18     13.38 o
  -5   5   7      160.29      143.07     12.04 o
  -3   5   7    15740.30    15376.19    107.29 o
  -1   5   7    38255.70    39025.34    280.38 o
   1   5   7     5403.33     5516.53     53.72 o
   3   5   7       26.88       15.94      9.21 o
   5   5   7      566.74      628.15     25.51 o
   7   5   7     7188.17     6865.63     72.80 o
   9   5   7    13031.90    12440.08    270.18 o
  11   5   7     3094.00     2987.02     81.13 o
  13   5   7       75.74       72.08     22.68 o
  15   5   7      248.70      271.22     35.92 o
  17   5   7      942.79      858.21     57.49 o
 -18   6   7       27.73       77.13     39.30 o
 -16   6   7       26.19       57.12     29.06 o
 -14   6   7       42.97       58.07     19.87 o
 -12   6   7       58.73       53.11     14.54 o
 -10   6   7     1254.53     1272.33     44.98 o
  -8   6   7      125.40      139.18     17.66 o
  -6   6   7      248.89      227.28     18.75 o
  -4   6   7      835.02      932.21     28.95 o
  -2   6   7     1752.95     1725.57     44.70 o
   0   6   7     1139.91     1167.28     32.34 o
   2   6   7      329.61      320.57     21.86 o
   4   6   7      117.17      143.41     14.59 o
   6   6   7      367.91      440.39     24.90 o
   8   6   7      448.21      386.63     35.44 o
  10   6   7        0.48       21.35     14.31 o
  12   6   7      356.50      313.80     28.75 o
  14   6   7        8.08       43.50     24.43 o
  16   6   7       18.10       27.31     28.50 o
 -17   7   7        3.21       55.14     45.82 o
 -15   7   7      588.83      633.63     53.14 o
 -13   7   7      701.10      713.75     48.38 o
 -11   7   7     1048.82      977.58     45.78 o
  -9   7   7     5484.20     5490.45     79.23 o
  -7   7   7     1607.99     1704.45     47.55 o
  -5   7   7     1375.24     1294.79     39.42 o
  -3   7   7      957.12      927.36     34.56 o
  -1   7   7      508.25      503.01     29.09 o
   1   7   7     2615.11     2572.04     42.32 o
   3   7   7       70.99       84.73     13.73 o
   5   7   7     1057.55     1144.82     38.26 o
   7   7   7     3398.41     3532.97     78.64 o
   9   7   7     3240.39     3252.60    123.86 o
  11   7   7     1343.68     1361.23    119.44 o
  13   7   7       25.16      -10.24     23.46 o
  15   7   7      134.97       74.71     42.41 o
 -14   8   7      716.77      733.41     68.08 o
 -12   8   7     2970.53     2904.18     71.18 o
 -10   8   7     1987.93     2049.42     69.60 o
  -8   8   7        6.18       24.38     15.56 o
  -6   8   7      231.52      248.21     21.62 o
  -4   8   7      893.15      955.13     58.73 o
  -2   8   7     2360.28     2440.30     84.41 o
   0   8   7     2927.57     2959.66     59.85 o
   2   8   7      478.65      517.57     29.17 o
   4   8   7      157.20      171.75     22.33 o
   6   8   7     2232.26     2139.49     64.25 o
   8   8   7     1828.23     1840.12     63.42 o
  10   8   7      892.20      878.15     48.76 o
  12   8   7      176.53      142.25     39.60 o
 -11   9   7       25.31       23.72     29.62 o
  -9   9   7       77.88       69.36     28.17 o
  -7   9   7        0.44        7.30     22.75 o
  -5   9   7      111.66      108.70     25.67 o
  -3   9   7      371.60      306.15     31.84 o
  -1   9   7      335.19      269.70     30.21 o
   1   9   7       85.79       49.07     22.53 o
   3   9   7      103.03       60.93     23.59 o
   5   9   7       31.49       51.61     31.20 o
   7   9   7        0.86       13.81     46.44 o
   9   9   7       27.27       54.29     44.45 o
  -6  10   7       64.41       83.20     35.91 o
  -4  10   7      164.84      181.75     54.24 o
  -2  10   7      300.08      319.42     75.63 o
   0  10   7      267.32      212.72    130.07 o
   2  10   7       42.30        3.72     50.97 o
 -24   0   8       74.57       17.58     46.91 o
 -22   0   8      131.43      156.01     45.56 o
 -20   0   8     2572.81     2451.49     95.22 o
 -18   0   8    15548.36    14720.50    330.13 o
 -16   0   8     5352.24     5160.14    204.30 o
 -14   0   8     1147.14     1282.47     45.59 o
 -12   0   8     1356.14     1487.60     30.31 o
 -10   0   8     4782.26     4752.21     49.62 o
  -8   0   8   119364.88   120263.62    691.18 o
  -6   0   8   109399.31   108977.19    774.49 o
  -4   0   8     6642.41     6716.43     53.11 o
  -2   0   8   131393.69   127005.95    779.59 o
   0   0   8    37497.13    37814.19    229.65 o
   2   0   8    97031.05    98288.66    585.53 o
   4   0   8    29045.20    28733.34    200.87 o
   6   0   8      387.30      522.74     19.06 o
   8   0   8    16583.62    16583.25    151.32 o
  10   0   8    11425.03    11360.88    132.71 o
  12   0   8    10331.33    10513.31    151.62 o
  14   0   8     4171.97     4160.88    114.45 o
  16   0   8       94.47      168.20     50.31 o
  18   0   8     2094.96     2103.52    158.75 o
  20   0   8     1108.04      976.28    108.10 o
 -23   1   8      190.92       95.96     33.01 o
 -21   1   8       73.37       73.02     24.69 o
 -19   1   8     2507.66     2467.89     65.52 o
 -17   1   8     1910.60     1923.74     51.18 o
 -15   1   8       32.68       13.26     11.63 o
 -13   1   8      573.11      674.40     22.46 o
 -11   1   8     1833.62     2276.96     25.34 o
  -9   1   8    18567.52    18307.63     89.14 o
  -7   1   8    11760.56    11592.39     91.77 o
  -5   1   8      509.19      605.53     10.47 o
  -3   1   8     8747.06     9243.28     47.61 o
  -1   1   8      937.24      868.19     10.38 o
   1   1   8    31144.99    30852.66    154.05 o
   3   1   8    40288.08    40767.61    187.18 o
   5   1   8       54.40       35.19      5.18 o
   7   1   8     6046.74     5943.60     44.89 o
   9   1   8      139.06      162.20     14.95 o
  11   1   8     2058.20     2254.92     46.37 o
  13   1   8     6854.15     6885.00    103.43 o
  15   1   8      732.05      790.63     45.72 o
  17   1   8      790.77      800.96     57.96 o
  19   1   8      439.51      311.50     49.38 o
 -22   2   8      279.00      256.02     35.18 o
 -20   2   8      835.26      839.42     45.56 o
 -18   2   8      123.40      111.31     20.74 o
 -16   2   8     1614.92     1530.02     43.64 o
 -14   2   8     4174.91     4175.99     58.45 o
 -12   2   8     1916.70     1914.75     27.58 o
 -10   2   8    20359.36    20548.29    131.87 o
  -8   2   8     1803.14     1667.16     22.76 o
  -6   2   8     5008.40     5526.63     36.99 o
  -4   2   8     2465.77     2383.24     23.70 o
  -2   2   8       48.19       44.94      5.25 o
   0   2   8    25836.78    24663.58    125.66 o
   2   2   8    19541.04    19859.50    106.21 o
   4   2   8     1816.53     2050.92     27.11 o
   6   2   8      174.11      227.77     10.19 o
   8   2   8        2.84        4.29      7.48 o
  10   2   8     7831.68     7658.38    101.74 o
  12   2   8     1464.26     1612.96     46.59 o
  14   2   8       41.36       41.03     19.88 o
  16   2   8        3.76       33.50     24.31 o
  18   2   8       22.82        5.95     28.14 o
  20   2   8      416.76      377.30     54.41 o
 -23   3   8       73.03       29.43     66.84 o
 -21   3   8     2528.79     2426.12     89.91 o
 -19   3   8     3188.83     3165.98     92.26 o
 -17   3   8     3711.88     3622.06     85.82 o
 -15   3   8      623.50      647.09     31.40 o
 -13   3   8     1721.48     1879.98     34.29 o
 -11   3   8    16016.29    15716.30    156.64 o
  -9   3   8    20671.06    21200.80    144.92 o
  -7   3   8    12936.18    13201.08     86.78 o
  -5   3   8     6289.44     6289.55     49.88 o
  -3   3   8      410.84      394.58     10.64 o
  -1   3   8    71412.08    73328.27    422.09 o
   1   3   8    47256.31    46404.37    281.35 o
   3   3   8    13773.61    13192.47     85.11 o
   5   3   8     5021.94     4919.80     48.07 o
   7   3   8      581.84      650.74     21.41 o
   9   3   8     9733.38     9719.15    151.18 o
  11   3   8    11436.58    11093.12    143.29 o
  13   3   8     7767.82     7643.77    132.10 o
  15   3   8     1052.09      981.83     51.30 o
  17   3   8      173.79      127.69     31.33 o
  19   3   8     1480.81     1349.65    177.37 o
 -22   4   8      413.68      353.10     59.57 o
 -20   4   8      815.11      958.54     67.88 o
 -18   4   8      689.72      691.54     55.69 o
 -16   4   8      686.40      777.72     48.57 o
 -14   4   8        4.76        4.48     13.05 o
 -12   4   8     1072.51     1187.08     27.04 o
 -10   4   8     5812.04     5889.94     67.84 o
  -8   4   8    11656.67    11360.13     92.40 o
  -6   4   8     5077.26     5393.33     48.82 o
  -4   4   8     4359.03     4565.25     47.81 o
  -2   4   8    11010.72    11623.47     74.64 o
   0   4   8    11219.56    11506.61     82.89 o
   2   4   8     4105.46     4184.48     42.19 o
   4   4   8     5235.49     5299.26     48.77 o
   6   4   8      553.62      597.14     18.39 o
   8   4   8     2073.14     2336.37     43.92 o
  10   4   8     7993.16     7455.72    104.17 o
  12   4   8     1767.12     1761.31     56.78 o
  14   4   8      355.21      442.63     40.75 o
  16   4   8       28.82       38.47     25.37 o
  18   4   8       61.32       82.35     34.57 o
 -21   5   8       52.45       23.51     39.95 o
 -19   5   8      230.02      154.62     38.33 o
 -17   5   8      297.05      248.36     39.12 o
 -15   5   8       45.65       33.88     17.56 o
 -13   5   8      508.51      567.63     26.65 o
 -11   5   8      655.97      695.40     31.25 o
  -9   5   8     2266.49     2307.17     42.38 o
  -7   5   8     1310.37     1234.91     31.03 o
  -5   5   8       69.99       60.96     10.07 o
  -3   5   8       49.24       57.01      9.14 o
  -1   5   8      929.90      892.42     26.24 o
   1   5   8     1338.36     1433.17     27.88 o
   3   5   8      484.81      509.69     26.76 o
   5   5   8     1133.75     1198.52     27.57 o
   7   5   8       13.98       39.25     13.04 o
   9   5   8     2609.24     2497.76     62.57 o
  11   5   8     1959.89     1860.71     54.98 o
  13   5   8      147.62      145.91     26.20 o
  15   5   8        2.22       27.45     25.40 o
  17   5   8        1.72       24.77     28.19 o
 -18   6   8      742.74      815.24     90.65 o
 -16   6   8      810.53      889.77     61.23 o
 -14   6   8      778.46      853.65     38.79 o
 -12   6   8     2137.34     2164.17     44.24 o
 -10   6   8    12772.33    12269.61    210.67 o
  -8   6   8     9137.46     8985.78    146.13 o
  -6   6   8     2320.46     2462.52     66.52 o
  -4   6   8      260.49      269.00     18.08 o
  -2   6   8     3902.35     4070.11     59.64 o
   0   6   8    13906.76    13831.93    154.25 o
   2   6   8    12588.48    12924.08    220.66 o
   4   6   8     1660.94     1654.39     36.04 o
   6   6   8       20.99       11.11     12.20 o
   8   6   8     2423.39     2218.28     66.59 o
  10   6   8     5638.07     5725.53    161.86 o
  12   6   8     4151.69     4181.51    112.94 o
  14   6   8      316.33      331.94     35.80 o
  16   6   8       15.94       47.92     33.05 o
 -17   7   8      237.67      195.95     56.07 o
 -15   7   8      257.68      187.11     36.04 o
 -13   7   8       78.12       61.15     22.61 o
 -11   7   8     1905.12     1932.20     47.74 o
  -9   7   8     1653.59     1833.05     51.28 o
  -7   7   8      567.53      540.67     30.74 o
  -5   7   8      872.68      773.23     32.41 o
  -3   7   8        0.62      -10.99     10.99 o
  -1   7   8     3129.11     3041.18     56.23 o
   1   7   8     4188.13     4198.50     81.97 o
   3   7   8     1099.11     1136.29     31.73 o
   5   7   8      212.75      220.99     23.37 o
   7   7   8        0.15       13.26     19.96 o
   9   7   8      868.80      765.75     45.40 o
  11   7   8      948.06     1033.25     53.06 o
  13   7   8      297.63      299.34     37.97 o
 -14   8   8        5.01       34.16     27.19 o
 -12   8   8        3.36       16.11     21.05 o
 -10   8   8      280.24      276.18     37.08 o
  -8   8   8      868.26      879.17     43.78 o
  -6   8   8      317.91      310.20     28.15 o
  -4   8   8       43.73       44.41     17.55 o
  -2   8   8       14.38       22.54     15.56 o
   0   8   8        3.41        9.56     12.33 o
   2   8   8      564.43      552.00     28.95 o
   4   8   8      790.20      901.16     38.01 o
   6   8   8      202.20      137.82     26.76 o
   8   8   8      821.45      845.41     48.67 o
  10   8   8       70.25       34.29     26.64 o
  12   8   8        3.82       15.42     30.63 o
 -11   9   8      253.50      334.47     56.11 o
  -9   9   8      636.95      648.76     57.89 o
  -7   9   8     1711.09     1810.79     99.32 o
  -5   9   8      390.45      377.80     35.15 o
  -3   9   8      131.61      135.77     26.26 o
  -1   9   8      321.61      301.53     31.91 o
   1   9   8     1653.58     1662.83     65.48 o
   3   9   8     1524.32     1511.68     78.72 o
   5   9   8       43.01       61.60     26.48 o
   7   9   8       48.11       74.62     44.22 o
   9   9   8      265.70      351.64    109.79 o
  -4  10   8       10.25        2.57     30.78 o
  -2  10   8      150.62      113.27     57.76 o
   0  10   8      293.46      313.17     78.08 o
   2  10   8      259.36      169.80     78.63 o
 -23   1   9      119.73      110.54     31.56 o
 -21   1   9       79.72       47.62     24.08 o
 -19   1   9      277.22      267.72     30.59 o
 -17   1   9     6885.80     6762.95     97.46 o
 -15   1   9     6847.33     6730.31     85.11 o
 -13   1   9      735.49      748.22     20.60 o
 -11   1   9     2039.68     2227.50     24.21 o
  -9   1   9    39524.80    41280.88    242.79 o
  -7   1   9   103040.73   104868.93    600.61 o
  -5   1   9    76644.13    78523.62    348.67 o
  -3   1   9    20829.56    21183.52     94.82 o
  -1   1   9      147.88      178.70      5.99 o
   1   1   9      218.55      179.74      8.54 o
   3   1   9    23897.34    23747.74    115.13 o
   5   1   9    31910.90    32554.51    155.98 o
   7   1   9      896.85      954.95     19.54 o
   9   1   9     1965.17     2168.59     38.16 o
  11   1   9     3181.58     3035.03     56.94 o
  13   1   9     9019.48     9163.94    132.96 o
  15   1   9     7679.47     7512.53    134.49 o
  17   1   9     2086.77     1948.10    102.38 o
  19   1   9        6.27       29.09     34.19 o
 -22   2   9      120.23       87.63     32.98 o
 -20   2   9      117.64      123.77     25.99 o
 -18   2   9     2499.83     2556.38     62.86 o
 -16   2   9     6763.27     6577.43    104.21 o
 -14   2   9     3116.94     3311.42     47.95 o
 -12   2   9      211.34      264.97     30.43 o
 -10   2   9     1949.49     1954.87     28.74 o
  -8   2   9    26044.47    26076.79    132.07 o
  -6   2   9   103104.98   104584.70    567.86 o
  -4   2   9    59573.46    60444.57    308.18 o
  -2   2   9     1684.16     1717.06     19.74 o
   0   2   9     5436.63     5846.17     36.46 o
   2   2   9    15173.54    15806.71     92.45 o
   4   2   9    16878.26    16164.74     86.85 o
   6   2   9    14271.30    14759.64    107.51 o
   8   2   9     1188.80     1456.15     35.14 o
  10   2   9     3570.23     3478.69     68.42 o
  12   2   9    10572.93    10488.03    160.59 o
  14   2   9     9585.36     9193.82    156.48 o
  16   2   9     2061.80     2038.36     79.48 o
  18   2   9        5.85      -24.29     27.62 o
  20   2   9      100.39      122.55     49.41 o
 -23   3   9      177.35      135.19     55.02 o
 -21   3   9       80.73       42.50     28.87 o
 -19   3   9      103.94      100.78     27.28 o
 -17   3   9      568.88      715.44     45.11 o
 -15   3   9       89.73       87.58     16.82 o
 -13   3   9     1530.01     1448.69     31.05 o
 -11   3   9       11.18       39.47     11.01 o
  -9   3   9      501.44      563.19     18.15 o
  -7   3   9     6927.98     7066.40     50.95 o
  -5   3   9     2438.87     2643.90     30.70 o
  -3   3   9     4720.06     5351.54     47.21 o
  -1   3   9      236.00      261.88      7.94 o
   1   3   9     9634.63    10162.42     72.62 o
   3   3   9      810.98      993.72     19.16 o
   5   3   9     1138.38     1333.19     22.29 o
   7   3   9      690.04      691.95     18.95 o
   9   3   9     2140.32     2151.91     41.84 o
  11   3   9      446.81      521.91     34.10 o
  13   3   9      127.58      100.00     22.76 o
  15   3   9      748.06      783.65     78.05 o
  17   3   9      165.09      173.15     54.23 o
  19   3   9      239.91      245.41     53.67 o
 -22   4   9      204.28      246.74     72.26 o
 -20   4   9      935.87      840.77     64.51 o
 -18   4   9     2490.86     2380.60     93.65 o
 -16   4   9     1790.48     1691.63     57.50 o
 -14   4   9     4463.34     4412.98     65.54 o
 -12   4   9     4122.15     4126.75     63.77 o
 -10   4   9      826.59      811.88     26.96 o
  -8   4   9     5682.13     5676.38     67.95 o
  -6   4   9     9527.26     9903.43     73.18 o
  -4   4   9     8082.18     8457.08     77.38 o
  -2   4   9     4727.39     4325.60     48.80 o
   0   4   9     7558.65     7184.37     53.95 o
   2   4   9    31630.05    31308.35    228.03 o
   4   4   9    14293.41    14305.46    111.38 o
   6   4   9     7241.51     7307.13     74.03 o
   8   4   9     3448.11     3420.03     53.71 o
  10   4   9     1523.09     1478.77     46.88 o
  12   4   9     4520.62     4722.81     92.24 o
  14   4   9     1522.68     1534.92     63.93 o
  16   4   9      784.16      933.70     58.34 o
  18   4   9       11.14       60.52     36.15 o
 -21   5   9      275.16      357.09     59.56 o
 -19   5   9      893.41      964.99     71.49 o
 -17   5   9      571.17      595.55     53.63 o
 -15   5   9     5018.08     5082.66    103.38 o
 -13   5   9     4439.62     4550.28    114.30 o
 -11   5   9     1194.28     1071.88     34.95 o
  -9   5   9    14132.88    13960.90    129.18 o
  -7   5   9     6983.65     6943.69    121.08 o
  -5   5   9     4833.45     4478.14     59.75 o
  -3   5   9     6501.90     6562.92     70.32 o
  -1   5   9       52.04       77.62      9.62 o
   1   5   9    11734.14    11820.16    139.42 o
   3   5   9    10159.33    10523.38    115.28 o
   5   5   9     8056.41     8038.18     84.51 o
   7   5   9     2848.61     2686.97     53.13 o
   9   5   9        4.46       30.69     15.23 o
  11   5   9     2352.96     2398.29     82.82 o
  13   5   9     2358.35     2491.26     74.50 o
  15   5   9     1153.62     1115.92     60.09 o
  17   5   9      318.21      307.19     45.36 o
 -18   6   9       40.70       43.65     36.70 o
 -16   6   9       74.68       86.76     31.69 o
 -14   6   9       82.69       69.52     19.23 o
 -12   6   9       10.41       19.63     11.26 o
 -10   6   9     2660.85     2668.62     54.43 o
  -8   6   9     2651.18     2515.80     49.38 o
  -6   6   9     1096.21     1045.37     32.08 o
  -4   6   9     2259.02     2226.74     44.96 o
  -2   6   9      792.74      770.88     26.49 o
   0   6   9      428.08      481.28     23.43 o
   2   6   9       14.89       19.44     11.70 o
   4   6   9      892.89      849.92     28.04 o
   6   6   9       76.91       57.89     14.75 o
   8   6   9      634.44      628.00     36.73 o
  10   6   9       65.10       49.91     25.88 o
  12   6   9     1027.88      955.54     52.34 o
  14   6   9       32.04       27.30     24.07 o
  16   6   9      109.86       94.94     36.90 o
 -17   7   9     1749.28     1711.93    100.25 o
 -15   7   9     1324.88     1283.17     66.25 o
 -13   7   9      785.01      754.99     60.59 o
 -11   7   9       68.67       48.36     17.33 o
  -9   7   9      156.04      116.13     19.93 o
  -7   7   9     1069.10     1127.15     40.82 o
  -5   7   9      729.17      845.52     34.67 o
  -3   7   9       62.56       58.47     14.14 o
  -1   7   9      560.38      705.48     38.51 o
   1   7   9     1905.12     1936.38     48.92 o
   3   7   9     6739.46     6625.44     82.62 o
   5   7   9     3137.43     3115.58     71.37 o
   7   7   9      829.71      846.92     64.05 o
   9   7   9       18.76       20.96     21.84 o
  11   7   9      195.41      226.08     30.29 o
  13   7   9      359.92      375.13     45.87 o
 -14   8   9      652.44      709.03     72.88 o
 -12   8   9      117.07       62.43     22.77 o
 -10   8   9      100.34       46.55     23.94 o
  -8   8   9     2702.62     2562.13     92.05 o
  -6   8   9     3306.86     3307.73    107.84 o
  -4   8   9     1323.30     1291.33     45.73 o
  -2   8   9       15.98       15.98     15.46 o
   0   8   9      810.83      850.19     33.62 o
   2   8   9     2831.04     2780.74     67.50 o
   4   8   9     4288.69     4226.13     76.93 o
   6   8   9     1993.65     2072.45     69.11 o
   8   8   9       59.59       26.20     24.25 o
  10   8   9       43.61       32.53     29.17 o
  12   8   9      545.05      491.25     69.36 o
 -11   9   9       59.52       50.08     31.67 o
  -9   9   9       47.29       31.96     25.98 o
  -7   9   9      125.69       72.68     26.09 o
  -5   9   9      127.37      119.10     26.47 o
  -3   9   9       83.71       79.34     23.67 o
  -1   9   9        4.12       -1.21     20.09 o
   1   9   9      138.26      139.50     28.18 o
   3   9   9      271.19      218.06     31.61 o
   5   9   9        6.49       15.99     30.06 o
   7   9   9       73.14       72.57     34.42 o
  -4  10   9      532.43      528.11     54.41 o
  -2  10   9        4.89        7.90     36.29 o
   0  10   9      170.92      213.77     72.21 o
 -24   0  10      335.00      285.98     66.68 o
 -22   0  10      763.88      708.46     63.42 o
 -20   0  10      991.84     1037.14     74.02 o
 -18   0  10      119.04      170.39     33.08 o
 -16   0  10    21990.35    20521.47    288.27 o
 -14   0  10    35718.05    34720.58    619.14 o
 -12   0  10    13055.49    13019.04    124.66 o
 -10   0  10    10634.83    10984.05    108.13 o
  -8   0  10    12216.18    12494.34    105.80 o
  -6   0  10    32902.24    33891.60    266.24 o
  -4   0  10    28362.56    27360.30    186.95 o
  -2   0  10    10582.39     9980.10     83.95 o
   0   0  10     1611.59     1569.31     18.46 o
   2   0  10     3192.88     3377.59     35.76 o
   4   0  10    46915.74    48301.06    296.07 o
   6   0  10    78843.80    77106.01    462.98 o
   8   0  10    37875.86    37824.51    293.14 o
  10   0  10     3670.83     3833.91     91.85 o
  12   0  10     1079.17      941.46     65.01 o
  14   0  10     5581.71     5550.92    137.83 o
  16   0  10     7469.91     7109.14    236.21 o
  18   0  10     1141.63     1265.22    113.68 o
  20   0  10       21.46        5.93     51.48 o
 -23   1  10       26.99       19.02     26.02 o
 -21   1  10       80.93       80.93     24.22 o
 -19   1  10      338.52      323.98     30.19 o
 -17   1  10      988.14      978.72     38.74 o
 -15   1  10    10542.79    10836.89    159.30 o
 -13   1  10    10402.52    10131.08     82.47 o
 -11   1  10     6910.16     7379.01     57.36 o
  -9   1  10     4240.31     4113.06     38.59 o
  -7   1  10      158.48      295.61      9.59 o
  -5   1  10    21684.31    22039.05    137.56 o
  -3   1  10     2855.30     2696.06     21.56 o
  -1   1  10     5590.23     5970.91     37.46 o
   1   1  10        1.93       21.40      4.42 o
   3   1  10      557.29      558.29     11.28 o
   5   1  10    31828.45    32033.57    158.67 o
   7   1  10    23909.25    24425.90    140.72 o
   9   1  10     3491.08     3487.65     62.00 o
  11   1  10        0.50       13.07     12.60 o
  13   1  10       36.23       43.37     19.46 o
  15   1  10      405.56      485.13     42.71 o
  17   1  10     1252.82     1328.80     90.78 o
  19   1  10      164.41       91.68     44.93 o
 -22   2  10      697.31      649.80     55.78 o
 -20   2  10      150.60      117.12     31.00 o
 -18   2  10      235.54      244.23     31.75 o
 -16   2  10       47.32       66.77     16.38 o
 -14   2  10     2497.37     2476.13     43.93 o
 -12   2  10     6068.44     6163.78     61.11 o
 -10   2  10      566.85      624.11     17.17 o
  -8   2  10     9848.74    10134.09     63.40 o
  -6   2  10     1527.24     1374.87     16.05 o
  -4   2  10     1779.24     1818.24     24.83 o
  -2   2  10    12852.67    12286.80     70.97 o
   0   2  10    10103.74    10167.75     59.91 o
   2   2  10     4831.66     5014.30     38.35 o
   4   2  10      813.52      763.36     13.81 o
   6   2  10     5002.63     5020.94     49.23 o
   8   2  10     6730.24     6978.22     76.28 o
  10   2  10     1005.54      969.44     36.58 o
  12   2  10     2325.76     2276.41     56.04 o
  14   2  10     1261.63     1295.22     59.01 o
  16   2  10      485.93      546.95     50.60 o
  18   2  10      413.39      561.90     72.23 o
 -23   3  10     1666.59     1617.38    115.84 o
 -21   3  10      709.92      727.34     57.57 o
 -19   3  10      289.68      287.88     33.49 o
 -17   3  10     1599.36     1656.81     54.68 o
 -15   3  10     6664.52     6507.72     88.05 o
 -13   3  10    20656.56    20743.49    154.12 o
 -11   3  10    18036.65    18267.26    186.63 o
  -9   3  10      827.18      938.97     25.64 o
  -7   3  10     5775.83     6345.40     58.11 o
  -5   3  10    28762.24    29077.69    199.25 o
  -3   3  10    36701.54    36050.09    216.35 o
  -1   3  10    12746.82    12469.04     89.92 o
   1   3  10       71.63       57.12      7.56 o
   3   3  10    15837.90    15663.08    119.88 o
   5   3  10    22768.19    23276.85    171.01 o
   7   3  10    22002.56    22367.24    165.40 o
   9   3  10    10147.45    10036.02    100.38 o
  11   3  10      557.32      544.10     35.51 o
  13   3  10     1571.55     1527.57     77.86 o
  15   3  10     2141.59     2237.19     75.80 o
  17   3  10     1914.00     2013.79     84.87 o
  19   3  10      629.31      602.20     87.08 o
 -22   4  10      121.61      130.74     41.06 o
 -20   4  10       74.18       65.61     32.95 o
 -18   4  10      571.17      632.42     68.58 o
 -16   4  10     2634.72     2648.58     63.18 o
 -14   4  10     6212.88     6195.32     73.81 o
 -12   4  10     8226.26     8344.70     91.69 o
 -10   4  10     3542.49     3570.72     51.35 o
  -8   4  10       91.85       97.20      9.68 o
  -6   4  10      158.53      145.15      9.15 o
  -4   4  10     4505.31     4995.97     45.68 o
  -2   4  10     2890.49     3000.32     38.90 o
   0   4  10       70.15      107.41      9.08 o
   2   4  10     3431.89     3246.39     40.31 o
   4   4  10     7601.65     7570.07     95.58 o
   6   4  10    11103.38    11409.27    143.31 o
   8   4  10     7526.39     7561.34    106.41 o
  10   4  10     4130.76     3782.65     77.16 o
  12   4  10        7.99       56.10     19.93 o
  14   4  10      318.94      259.12     43.69 o
  16   4  10      631.70      685.50     56.75 o
  18   4  10      439.87      510.54     78.06 o
 -21   5  10      468.89      434.88     81.04 o
 -19   5  10      112.68       51.34     30.30 o
 -17   5  10       29.26       22.54     23.13 o
 -15   5  10       68.91       33.34     17.63 o
 -13   5  10       37.28       34.86     15.00 o
 -11   5  10      614.71      627.95     27.64 o
  -9   5  10      314.28      339.41     19.09 o
  -7   5  10     2321.81     2330.55     43.50 o
  -5   5  10     6558.70     6311.20     83.10 o
  -3   5  10    11903.24    11649.89    149.27 o
  -1   5  10     7917.15     7859.73     72.52 o
   1   5  10     1905.69     1948.32     33.26 o
   3   5  10       75.72       92.70     13.09 o
   5   5  10      263.07      274.38     16.06 o
   7   5  10      286.37      297.69     22.53 o
   9   5  10       42.82       84.84     22.04 o
  11   5  10        3.60       20.60     17.97 o
  13   5  10      634.84      680.88     45.82 o
  15   5  10      512.91      490.17     44.72 o
  17   5  10       80.12       72.39     38.74 o
 -18   6  10       18.69       43.11     36.45 o
 -16   6  10      907.84      870.73     59.68 o
 -14   6  10     2507.31     2670.62     62.58 o
 -12   6  10     3568.90     3414.13     99.32 o
 -10   6  10      365.40      432.65     25.28 o
  -8   6  10     1290.92     1213.38     35.70 o
  -6   6  10     5794.68     5946.47     75.95 o
  -4   6  10    10474.08    10663.18    146.96 o
  -2   6  10    19927.56    20048.54    279.20 o
   0   6  10     6414.63     6495.82    101.08 o
   2   6  10      385.73      371.55     22.14 o
   4   6  10     4263.44     4487.08     80.24 o
   6   6  10     3449.41     3474.25     80.97 o
   8   6  10     3875.51     3802.36     78.63 o
  10   6  10      871.76      898.85     87.51 o
  12   6  10      147.96      119.40     42.22 o
  14   6  10     1293.55     1226.52     74.94 o
 -17   7  10      174.70      164.01     46.65 o
 -15   7  10      505.69      516.58     55.46 o
 -13   7  10     1816.81     1820.21     65.99 o
 -11   7  10     1161.40     1183.16     40.65 o
  -9   7  10      168.31      175.14     22.12 o
  -7   7  10     2434.53     2429.05     79.85 o
  -5   7  10     1024.09      950.63     37.24 o
  -3   7  10      358.66      348.49     23.43 o
  -1   7  10     1467.48     1680.56     44.66 o
   1   7  10       20.38       25.50     14.49 o
   3   7  10      907.31     1035.67     31.63 o
   5   7  10     2025.61     2116.60     66.70 o
   7   7  10     1983.23     1832.42     72.05 o
   9   7  10      895.03      909.06     53.29 o
  11   7  10       24.22       24.54     23.11 o
  13   7  10      273.11      245.22     42.09 o
 -14   8  10      174.79      145.50     37.97 o
 -12   8  10       17.73       49.63     21.30 o
 -10   8  10        1.78       18.09     22.56 o
  -8   8  10       11.56       26.46     19.76 o
  -6   8  10      718.05      713.29     40.04 o
  -4   8  10      966.68     1004.02     45.09 o
  -2   8  10      386.92      440.81     30.54 o
   0   8  10      893.47      808.53     42.06 o
   2   8  10      692.48      631.48     39.21 o
   4   8  10       41.32       49.93     20.78 o
   6   8  10      789.74      853.69     48.64 o
   8   8  10        1.96      -19.35     21.52 o
  10   8  10      189.08      192.28     42.24 o
 -11   9  10       51.80       43.03     29.05 o
  -9   9  10       25.69      -23.68     23.68 o
  -7   9  10      733.25      785.93     58.24 o
  -5   9  10     2646.35     2603.15     72.54 o
  -3   9  10     3022.34     3133.98     85.97 o
  -1   9  10      845.98      876.27     46.97 o
   1   9  10      104.96      102.87     27.47 o
   3   9  10       48.25       57.88     25.03 o
   5   9  10      476.34      422.82     52.47 o
   7   9  10      597.46      692.11     62.87 o
  -2  10  10      389.02      411.62     63.76 o
   0  10  10      165.20      249.28     66.72 o
 -23   1  11     1248.75     1312.26     61.37 o
 -21   1  11     2955.29     2938.07     77.33 o
 -19   1  11     2740.27     2773.26     65.94 o
 -17   1  11      851.07      979.41     41.96 o
 -15   1  11      531.72      507.64     29.63 o
 -13   1  11     8752.53     8581.01     94.71 o
 -11   1  11    15764.50    16142.15    109.30 o
  -9   1  11     9712.75    10805.22     69.24 o
  -7   1  11     4387.83     4543.51     33.30 o
  -5   1  11     7876.34     7759.94     44.42 o
  -3   1  11    26418.73    24837.78    112.39 o
  -1   1  11    25792.37    23999.23    144.54 o
   1   1  11    51965.24    53714.38    257.55 o
   3   1  11    19283.28    20015.10     92.45 o
   5   1  11     3062.45     3537.71     33.69 o
   7   1  11    15469.60    16026.22    115.49 o
   9   1  11    14509.66    14141.67    142.87 o
  11   1  11     2474.79     2559.73     56.61 o
  13   1  11       70.69       85.25     22.06 o
  15   1  11      188.38      248.48     36.97 o
  17   1  11     1246.95     1348.58     81.21 o
  19   1  11     1074.24     1140.20     81.32 o
 -22   2  11      786.57      875.98     60.81 o
 -20   2  11     2052.70     2216.81     80.84 o
 -18   2  11     7591.43     7360.93    118.11 o
 -16   2  11      919.00      959.88     38.86 o
 -14   2  11     7416.90     6972.23    111.06 o
 -12   2  11     8936.57     9125.32    131.73 o
 -10   2  11     3020.59     2973.06     34.78 o
  -8   2  11     2179.39     2146.90     30.86 o
  -6   2  11      920.47      852.07     16.79 o
  -4   2  11    43379.17    42984.68    196.02 o
  -2   2  11   101941.62   102924.02    460.49 o
   0   2  11    47957.64    47298.80    268.46 o
   2   2  11    19358.78    19719.48    117.80 o
   4   2  11    12492.50    12711.37     74.63 o
   6   2  11     2261.01     2358.74     32.36 o
   8   2  11    16049.29    16093.37    133.95 o
  10   2  11     5976.75     5753.41    105.98 o
  12   2  11     1193.44     1051.40     54.61 o
  14   2  11       18.51       22.88     23.09 o
  16   2  11     1747.04     1777.29     78.61 o
  18   2  11     2647.06     2666.11    109.98 o
 -23   3  11      219.58      243.60     62.84 o
 -21   3  11       10.36       34.61     28.19 o
 -19   3  11       73.81       88.50     27.10 o
 -17   3  11      898.97     1004.98     42.29 o
 -15   3  11        3.87        4.05     11.66 o
 -13   3  11       13.27        9.20      8.91 o
 -11   3  11     1204.69     1223.89     30.74 o
  -9   3  11     1722.50     1683.92     27.73 o
  -7   3  11     1895.28     2214.65     24.61 o
  -5   3  11    13216.61    13845.14    141.46 o
  -3   3  11    13931.42    14030.34     82.08 o
  -1   3  11     2779.47     2825.66     29.39 o
   1   3  11     1170.48     1333.13     19.91 o
   3   3  11    11704.33    11840.54    103.48 o
   5   3  11      746.67      682.47     19.66 o
   7   3  11       29.77       38.14      9.69 o
   9   3  11      424.86      573.02     34.27 o
  11   3  11      280.24      367.16     31.83 o
  13   3  11       33.62       19.97     20.08 o
  15   3  11       64.15       61.03     26.93 o
  17   3  11      363.30      374.13     46.38 o
 -22   4  11     1191.76     1190.73     81.16 o
 -20   4  11     2084.31     2004.76    111.80 o
 -18   4  11       52.59       98.87     28.23 o
 -16   4  11       68.48       73.30     18.96 o
 -14   4  11       50.24       50.96     11.73 o
 -12   4  11     7483.32     7119.54    111.50 o
 -10   4  11    25794.36    25391.62    278.66 o
  -8   4  11     3184.73     3371.68     42.74 o
  -6   4  11      622.18      652.41     16.02 o
  -4   4  11     1157.86     1046.83     24.13 o
  -2   4  11    16088.87    16157.60    161.77 o
   0   4  11    23013.93    23518.97    180.91 o
   2   4  11     3699.41     3954.57     45.86 o
   4   4  11     1616.68     1624.19     42.12 o
   6   4  11     3285.47     3288.55     45.34 o
   8   4  11     3474.17     3426.18     58.10 o
  10   4  11     8053.99     7790.66    164.33 o
  12   4  11     4476.51     4526.58    102.56 o
  14   4  11      115.59       95.06     26.57 o
  16   4  11      669.34      727.23     56.68 o
  18   4  11      944.81     1024.59     85.75 o
 -21   5  11     1996.19     2168.43    112.15 o
 -19   5  11     1042.47     1025.29     74.92 o
 -17   5  11       18.41       16.20     25.09 o
 -15   5  11       57.47       49.51     16.05 o
 -13   5  11     3084.96     3152.17     61.83 o
 -11   5  11     8453.59     8576.06    111.91 o
  -9   5  11     5772.66     5787.28     75.72 o
  -7   5  11      465.67      475.79     19.85 o
  -5   5  11     5181.25     5182.62     54.86 o
  -3   5  11     9736.13     9420.98     80.36 o
  -1   5  11    22963.59    23056.29    255.92 o
   1   5  11    20416.50    21218.87    202.44 o
   3   5  11      362.83      404.76     21.23 o
   5   5  11      169.64      235.24     15.86 o
   7   5  11     2634.52     2653.14     52.44 o
   9   5  11     6935.21     6544.82    117.12 o
  11   5  11     3642.43     3646.62     91.75 o
  13   5  11        3.91       -6.09     20.93 o
  15   5  11      605.17      596.43     51.45 o
 -18   6  11        0.93        0.85     35.01 o
 -16   6  11       40.12       63.98     28.91 o
 -14   6  11       38.12       58.62     17.48 o
 -12   6  11      209.74      187.47     23.15 o
 -10   6  11        6.60       12.13     12.10 o
  -8   6  11     2367.15     2247.46     54.24 o
  -6   6  11      372.56      331.55     21.18 o
  -4   6  11       72.02       69.82     13.92 o
  -2   6  11     1280.96     1368.82     42.64 o
   0   6  11     3328.89     3317.51     54.59 o
   2   6  11     1048.84     1018.55     43.02 o
   4   6  11        1.08       11.45     10.47 o
   6   6  11       98.44       68.44     21.13 o
   8   6  11       14.35       28.45     18.22 o
  10   6  11       15.93       27.53     22.64 o
  12   6  11        1.06       33.28     26.65 o
  14   6  11       51.60       80.67     38.90 o
 -17   7  11       66.15       10.40     38.18 o
 -15   7  11      749.70      883.27     57.41 o
 -13   7  11     1733.95     1696.86     93.55 o
 -11   7  11     2696.25     2731.31     59.86 o
  -9   7  11     2089.45     2169.83     51.80 o
  -7   7  11     2182.31     2275.30     60.91 o
  -5   7  11      107.41       67.68     16.66 o
  -3   7  11     1677.15     1798.34     44.04 o
  -1   7  11     2952.49     2965.29    100.97 o
   1   7  11      256.79      251.98     22.98 o
   3   7  11        2.89       17.93     11.70 o
   5   7  11     1483.32     1499.06     53.52 o
   7   7  11     2731.52     2757.46     73.55 o
   9   7  11     1634.42     1869.22     70.56 o
  11   7  11      583.29      610.21     46.03 o
  13   7  11      234.92      227.74     52.72 o
 -14   8  11      863.18      862.76     71.02 o
 -12   8  11     1951.84     1957.85     78.46 o
 -10   8  11     2102.86     2136.89     85.58 o
  -8   8  11     2142.76     2101.54     66.85 o
  -6   8  11      180.88      201.10     26.79 o
  -4   8  11      514.37      518.92     36.85 o
  -2   8  11      394.90      487.05     32.73 o
   0   8  11     1704.58     1734.10     61.52 o
   2   8  11     1329.12     1270.93     42.48 o
   4   8  11      159.63      158.84     26.51 o
   6   8  11     1620.98     1589.84     67.29 o
   8   8  11     1598.96     1440.63     69.20 o
  10   8  11     1279.71     1362.53     95.09 o
 -11   9  11      114.86      102.15     34.31 o
  -9   9  11      172.62      150.71     31.82 o
  -7   9  11        0.47       16.62     24.28 o
  -5   9  11       82.73       51.39     23.35 o
  -3   9  11       74.95       48.14     23.83 o
  -1   9  11      135.36      155.65     28.06 o
   1   9  11        1.83       16.34     22.30 o
   3   9  11       39.09       29.75     27.02 o
   5   9  11        6.44       -3.32     33.86 o
   7   9  11       16.96       -3.35     34.40 o
 -24   0  12      153.28      106.11     88.00 o
 -22   0  12     1027.08     1049.67     69.89 o
 -20   0  12      792.65      766.75     58.41 o
 -18   0  12     4932.35     4511.75    166.14 o
 -16   0  12    12693.34    11571.03    297.04 o
 -14   0  12        1.96       10.40     14.50 o
 -12   0  12    15521.72    15499.47    140.58 o
 -10   0  12    29758.03    31470.63    224.37 o
  -8   0  12    19453.16    18923.34    176.09 o
  -6   0  12    54009.96    51480.34    526.22 o
  -4   0  12    38670.77    41868.73    447.75 o
  -2   0  12     3478.84     2992.17     35.77 o
   0   0  12    85548.09    91847.34    614.77 o
   2   0  12    52584.50    54831.68    346.15 o
   4   0  12    21346.45    20676.59    153.22 o
   6   0  12      326.98      308.65     18.64 o
   8   0  12     7870.67     8005.94    217.37 o
  10   0  12    15549.25    15418.21    386.42 o
  12   0  12     6236.31     6026.22    138.23 o
  14   0  12     5818.53     5919.81    166.94 o
  16   0  12     1915.00     1809.14    103.97 o
  18   0  12      421.90      293.61     71.59 o
 -23   1  12      125.03      109.38     36.70 o
 -21   1  12      144.51      152.44     24.52 o
 -19   1  12      397.54      456.89     31.53 o
 -17   1  12     3337.50     3399.03     86.68 o
 -15   1  12      774.41      858.87     35.67 o
 -13   1  12     6381.38     6675.75     67.75 o
 -11   1  12     4505.47     4395.88     44.82 o
  -9   1  12     5785.60     5774.38     43.90 o
  -7   1  12    27634.56    29052.87    170.66 o
  -5   1  12    16917.49    16257.64    111.78 o
  -3   1  12    10764.62    12176.31     74.88 o
  -1   1  12     1780.23     1524.02     20.39 o
   1   1  12      749.95     1048.57     17.04 o
   3   1  12    11046.60    11979.80     64.07 o
   5   1  12    15692.02    15577.63    104.09 o
   7   1  12     6017.45     6399.04     73.13 o
   9   1  12     7961.78     7583.45    135.94 o
  11   1  12     2798.18     2724.38     71.27 o
  13   1  12     1105.74     1073.25     49.92 o
  15   1  12      974.92     1156.35     64.95 o
  17   1  12        0.13      -23.79     29.13 o
  19   1  12      209.72      265.61     72.94 o
 -22   2  12       89.07       92.18     32.08 o
 -20   2  12     1335.70     1390.74     68.38 o
 -18   2  12     1771.63     1788.90     59.01 o
 -16   2  12      184.03      145.18     19.56 o
 -14   2  12     1618.64     1606.07     41.34 o
 -12   2  12      291.09      337.64     23.52 o
 -10   2  12     6363.85     5968.02     66.23 o
  -8   2  12    11840.35    11917.87     90.75 o
  -6   2  12      413.38      426.79      9.57 o
  -4   2  12     1143.55     1338.31     16.78 o
  -2   2  12     2372.78     2569.05     22.54 o
   0   2  12     7175.63     7218.34     50.27 o
   2   2  12    25059.95    25149.84    181.70 o
   4   2  12    11649.33    12414.74     82.66 o
   6   2  12       30.55       43.63      8.43 o
   8   2  12      750.79      861.60     30.44 o
  10   2  12      571.17      665.96     33.16 o
  12   2  12     2597.36     2663.13     68.93 o
  14   2  12      266.56      315.19     61.11 o
  16   2  12       51.86       59.97     30.34 o
  18   2  12       31.94       11.31     32.34 o
 -23   3  12       60.14       56.85     47.92 o
 -21   3  12     1555.08     1397.41     75.72 o
 -19   3  12     5298.03     5122.72    110.09 o
 -17   3  12     2988.42     2908.11     73.69 o
 -15   3  12      615.41      731.20     28.14 o
 -13   3  12      205.28      179.32     18.99 o
 -11   3  12    10007.98    10268.77    118.75 o
  -9   3  12    29366.67    29317.81    234.95 o
  -7   3  12    36155.67    36816.91    280.36 o
  -5   3  12     4613.73     4532.73     50.03 o
  -3   3  12        2.43        5.60      5.57 o
  -1   3  12    10489.00    10744.82     86.11 o
   1   3  12    32650.18    32142.90    218.19 o
   3   3  12    15299.66    15194.13    128.99 o
   5   3  12     1004.52     1066.49     27.68 o
   7   3  12       47.32       27.91     10.06 o
   9   3  12     8055.16     8044.27    102.55 o
  11   3  12    12674.99    12031.70    188.93 o
  13   3  12     6266.96     6330.80    129.97 o
  15   3  12      371.12      417.61     45.20 o
  17   3  12      124.51       81.19     32.99 o
 -22   4  12       78.56       64.27     42.20 o
 -20   4  12      197.95      153.51     35.36 o
 -18   4  12      579.97      595.51     41.83 o
 -16   4  12      521.03      492.63     32.80 o
 -14   4  12        0.01       12.25     10.78 o
 -12   4  12     4919.75     4883.32     72.64 o
 -10   4  12     9920.17     9898.08    151.44 o
  -8   4  12     5578.21     5532.75     62.59 o
  -6   4  12     1986.31     1896.48     27.03 o
  -4   4  12     6867.01     7342.00     68.28 o
  -2   4  12      201.93      218.48      9.14 o
   0   4  12     5318.86     5600.50     66.65 o
   2   4  12     4677.58     4554.21     58.45 o
   4   4  12      669.40      747.09     25.10 o
   6   4  12      125.10      106.40     12.62 o
   8   4  12     1946.30     1967.28     38.62 o
  10   4  12     3897.82     3791.49     72.77 o
  12   4  12     2357.79     2295.13     87.39 o
  14   4  12      660.42      671.17     51.10 o
  16   4  12       42.24       57.97     31.13 o
 -21   5  12       49.96       84.02     39.11 o
 -19   5  12      312.61      282.83     44.79 o
 -17   5  12      535.38      607.29     52.09 o
 -15   5  12      901.80      907.22     33.45 o
 -13   5  12      342.32      342.49     29.43 o
 -11   5  12       98.81       58.74     13.88 o
  -9   5  12     2223.18     2147.58     40.22 o
  -7   5  12      245.72      289.88     16.59 o
  -5   5  12      298.78      300.26     14.76 o
  -3   5  12      103.51      108.93     10.07 o
  -1   5  12     1493.39     1559.18     29.45 o
   1   5  12     5062.46     5298.34     83.04 o
   3   5  12      239.23      328.31     19.81 o
   5   5  12      720.20      717.06     28.13 o
   7   5  12      301.07      320.43     30.40 o
   9   5  12      243.52      278.50     29.13 o
  11   5  12      944.73      990.43     52.91 o
  13   5  12      293.30      318.33     34.15 o
  15   5  12       10.45       27.55     29.49 o
 -18   6  12     1854.59     1805.41     98.74 o
 -16   6  12      758.27      839.17     58.06 o
 -14   6  12      116.42      113.39     23.78 o
 -12   6  12      117.43      100.99     19.46 o
 -10   6  12     3064.38     3070.39     62.97 o
  -8   6  12     6553.02     6683.00    110.40 o
  -6   6  12     5013.67     4918.86     90.71 o
  -4   6  12       64.95       41.62     12.19 o
  -2   6  12     1626.76     1518.02     35.96 o
   0   6  12     5577.39     5785.08    102.49 o
   2   6  12    12491.53    13082.46    194.46 o
   4   6  12     6004.74     5850.58     89.27 o
   6   6  12        0.76       -6.98     13.90 o
   8   6  12      383.51      323.87     30.46 o
  10   6  12     1177.24     1157.25     55.05 o
  12   6  12     2677.76     2696.74     95.17 o
  14   6  12      806.63      782.23     85.75 o
 -17   7  12      212.93      221.87     49.82 o
 -15   7  12        0.51       24.42     26.39 o
 -13   7  12        5.12        1.57     22.93 o
 -11   7  12      585.38      507.36     35.00 o
  -9   7  12     4306.77     4349.92    103.50 o
  -7   7  12     1333.13     1453.02     42.87 o
  -5   7  12       67.20       85.74     16.42 o
  -3   7  12       80.76       60.56     17.60 o
  -1   7  12      699.02      685.00     33.86 o
   1   7  12     6266.59     6164.43    156.89 o
   3   7  12     2328.72     2385.74     62.75 o
   5   7  12       72.63       44.34     17.03 o
   7   7  12        0.52       29.28     20.49 o
   9   7  12      174.80      146.64     32.50 o
  11   7  12     1020.19     1009.07     67.80 o
  13   7  12      538.48      502.09     64.96 o
 -14   8  12       59.96       14.92     35.51 o
 -12   8  12        9.55      -23.24     23.24 o
 -10   8  12       45.23       30.30     22.80 o
  -8   8  12       58.90       75.74     24.02 o
  -6   8  12      384.34      341.66     32.61 o
  -4   8  12        0.85       19.48     17.71 o
  -2   8  12      164.70      150.93     24.14 o
   0   8  12      248.33      266.44     34.57 o
   2   8  12      409.34      445.89     36.02 o
   4   8  12      271.18      304.15     36.07 o
   6   8  12       71.86       97.28     30.93 o
   8   8  12        3.01       28.42     34.02 o
  10   8  12       40.51       98.20     45.37 o
 -11   9  12      391.73      472.64     54.89 o
  -9   9  12      598.95      599.14     47.16 o
  -7   9  12      817.80      699.14     57.52 o
  -5   9  12      711.17      640.20     43.70 o
  -3   9  12      247.02      294.78     33.12 o
  -1   9  12     3046.15     3122.31     78.78 o
   1   9  12     1423.93     1484.06     59.38 o
   3   9  12     1218.12     1189.57     70.31 o
   5   9  12      867.44      904.33    104.97 o
 -23   1  13      362.16      426.04     50.36 o
 -21   1  13        7.05        3.07     22.27 o
 -19   1  13      532.48      491.25     39.10 o
 -17   1  13     5438.15     5034.82     87.16 o
 -15   1  13    14498.62    14214.14    214.20 o
 -13   1  13     4134.60     4248.62     52.38 o
 -11   1  13      144.67      171.49      9.51 o
  -9   1  13     3350.34     3281.64     44.43 o
  -7   1  13    18440.41    18077.07    102.10 o
  -5   1  13    39648.21    40056.55    238.23 o
  -3   1  13    21884.66    22054.14    147.77 o
  -1   1  13     3272.86     3791.43     31.20 o
   1   1  13    33373.10    35227.47    240.75 o
   3   1  13    26403.02    27350.71    133.46 o
   5   1  13    24639.12    25098.74    147.29 o
   7   1  13     5788.00     5740.67     73.38 o
   9   1  13       56.49       69.30     18.32 o
  11   1  13     1295.58     1235.42     49.07 o
  13   1  13     3704.52     3604.19     87.32 o
  15   1  13     3245.07     3316.85    100.32 o
  17   1  13     1067.81     1219.75    101.02 o
  19   1  13        2.96        4.19     40.88 o
 -22   2  13        2.33       47.83     32.47 o
 -20   2  13      312.04      342.47     46.66 o
 -18   2  13     1344.69     1449.47     54.86 o
 -16   2  13     5984.42     6234.48     88.15 o
 -14   2  13     9366.62     8949.58    111.04 o
 -12   2  13      611.13      681.37     26.51 o
 -10   2  13     3230.11     3263.53     42.82 o
  -8   2  13     9098.56     9503.24     59.91 o
  -6   2  13    27231.76    27142.85    173.48 o
  -4   2  13    33707.20    32670.28    199.16 o
  -2   2  13     7458.93     8156.76     51.03 o
   0   2  13       22.60        7.16      4.21 o
   2   2  13    14892.27    15145.98    106.30 o
   4   2  13    24339.57    24457.24    155.34 o
   6   2  13    21873.66    22021.13    140.29 o
   8   2  13     2433.01     2252.46     45.95 o
  10   2  13     1928.78     1809.83     64.84 o
  12   2  13     2795.89     2731.48     75.21 o
  14   2  13     2002.38     2012.56     78.21 o
  16   2  13     2978.45     2891.46     97.32 o
  18   2  13      186.54      143.40     42.87 o
 -23   3  13        0.04       35.99     66.16 o
 -21   3  13      107.07      130.62     34.33 o
 -19   3  13       48.26       10.24     23.14 o
 -17   3  13        5.16       12.59     16.74 o
 -15   3  13      795.32      936.88     29.64 o
 -13   3  13      428.14      393.59     23.96 o
 -11   3  13     2310.87     2371.75     43.05 o
  -9   3  13      329.69      389.26     19.03 o
  -7   3  13     1106.41     1105.19     17.77 o
  -5   3  13     9986.88    10248.33     96.87 o
  -3   3  13     5058.48     5404.91     53.29 o
  -1   3  13     1134.38     1274.61     18.98 o
   1   3  13       87.51      110.62      9.72 o
   3   3  13     1736.46     1848.88     33.87 o
   5   3  13      915.57      901.54     24.56 o
   7   3  13      510.59      503.27     22.42 o
   9   3  13       34.09       57.99     16.51 o
  11   3  13      162.20      149.66     25.84 o
  13   3  13        1.25       34.11     23.38 o
  15   3  13       11.85       23.88     27.57 o
  17   3  13       79.36      108.17     35.39 o
 -22   4  13      462.78      523.62     67.99 o
 -20   4  13      155.65      114.74     34.97 o
 -18   4  13     2105.14     1994.77     62.89 o
 -16   4  13     1511.72     1467.67     53.67 o
 -14   4  13     1668.10     1640.73     48.23 o
 -12   4  13     3936.13     3827.32     68.53 o
 -10   4  13       79.99      116.02     13.43 o
  -8   4  13    10005.73    10214.65    111.96 o
  -6   4  13    13943.93    13508.23    133.46 o
  -4   4  13     7015.70     7034.25     77.61 o
  -2   4  13     4917.12     4932.48     53.09 o
   0   4  13      163.23      223.67     12.83 o
   2   4  13     5276.38     5269.47     60.45 o
   4   4  13    15264.83    15772.19    178.58 o
   6   4  13     4331.89     4283.98     55.65 o
   8   4  13     1758.21     1714.15     50.05 o
  10   4  13        2.00       21.43     16.04 o
  12   4  13     2949.71     2900.62     82.83 o
  14   4  13     3005.49     2938.49    156.90 o
  16   4  13       69.93      107.72     35.50 o
 -19   5  13     1425.37     1554.17     79.70 o
 -17   5  13     4153.75     4348.00    113.58 o
 -15   5  13      982.47     1171.24     52.10 o
 -13   5  13     1846.63     2006.99     79.67 o
 -11   5  13      743.93      790.86     37.40 o
  -9   5  13     3431.23     3300.55     83.68 o
  -7   5  13    17725.78    17736.94    247.19 o
  -5   5  13    12093.96    12627.72    128.17 o
  -3   5  13     7554.61     7518.49     81.06 o
  -1   5  13     1500.72     1428.62     28.26 o
   1   5  13     3849.71     4049.19     67.57 o
   3   5  13    16465.01    16305.46    209.79 o
   5   5  13     4678.77     4417.48     62.32 o
   7   5  13     2329.72     2336.07     50.95 o
   9   5  13      372.20      421.32     34.65 o
  11   5  13     1259.86     1203.06     57.60 o
  13   5  13     2235.38     2264.94     91.41 o
  15   5  13     1308.35     1355.50    128.39 o
 -18   6  13       96.62      215.33     47.49 o
 -16   6  13       29.40       67.85     29.38 o
 -14   6  13        2.41       11.55     21.49 o
 -12   6  13       21.15       34.91     17.41 o
 -10   6  13      257.40      199.56     20.59 o
  -8   6  13     1161.10     1235.04     35.13 o
  -6   6  13        2.65       11.97     11.50 o
  -4   6  13       90.16      111.49     13.13 o
  -2   6  13     1056.45      997.23     29.13 o
   0   6  13      505.19      515.41     24.79 o
   2   6  13     2178.27     2103.14     49.96 o
   4   6  13      743.75      719.44     24.55 o
   6   6  13      100.71       94.44     18.20 o
   8   6  13       44.47       46.38     20.23 o
  10   6  13      265.38      274.15     45.30 o
  12   6  13       15.30       34.90     29.62 o
  14   6  13      653.17      598.68     93.22 o
 -17   7  13      486.73      504.22     64.90 o
 -15   7  13     2172.20     2104.34    116.54 o
 -13   7  13      679.44      693.08     67.96 o
 -11   7  13       26.62        1.22     18.79 o
  -9   7  13      421.01      407.44     29.25 o
  -7   7  13     2150.76     2180.57     46.52 o
  -5   7  13     4337.98     4333.11     64.98 o
  -3   7  13     2725.09     2696.52     61.15 o
  -1   7  13       11.02      -11.92     12.00 o
   1   7  13     1738.23     1705.58     47.08 o
   3   7  13     1861.38     1793.88     62.27 o
   5   7  13     2180.19     2114.95     99.21 o
   7   7  13      251.68      266.67     32.06 o
   9   7  13        6.44       34.74     29.59 o
  11   7  13       12.23       37.50     33.14 o
 -14   8  13      729.47      782.84     62.75 o
 -12   8  13       77.79       62.61     26.74 o
 -10   8  13       73.24       62.69     23.05 o
  -8   8  13     1277.23     1314.52     54.56 o
  -6   8  13     2832.85     2824.69    117.37 o
  -4   8  13     1404.65     1559.72     56.07 o
  -2   8  13       13.92      -16.49     16.49 o
   0   8  13      158.91      141.51     25.40 o
   2   8  13      919.95      862.38     45.76 o
   4   8  13     2277.62     2107.57     84.69 o
   6   8  13     2154.61     1987.35    104.40 o
   8   8  13      183.29      148.92     60.22 o
  -9   9  13       54.99       29.19     28.05 o
  -7   9  13      122.10      149.57     28.97 o
  -5   9  13       12.34       -6.50     22.96 o
  -3   9  13        3.70       16.72     22.68 o
  -1   9  13       47.54       34.39     24.21 o
   1   9  13       12.88        8.57     23.45 o
   3   9  13      170.20      165.51     38.55 o
   5   9  13       97.37       52.45     42.36 o
 -22   0  14     1629.99     1671.44     93.85 o
 -20   0  14      101.16      146.70     33.00 o
 -18   0  14        9.64       23.14     27.43 o
 -16   0  14     1261.17     1326.23     85.08 o
 -14   0  14    32534.63    31773.03    702.80 o
 -12   0  14    24443.33    23982.13    255.43 o
 -10   0  14       14.34       57.00      8.02 o
  -8   0  14     3547.67     3350.40     48.25 o
  -6   0  14      255.23      451.08     24.67 o
  -4   0  14    65133.21    66490.14    850.26 o
  -2   0  14    52892.32    52666.05    705.61 o
   0   0  14     2062.98     2046.13     29.11 o
   2   0  14     2610.86     2606.18     48.89 o
   4   0  14     7249.96     7319.28     79.98 o
   6   0  14    13800.21    14080.54    179.56 o
   8   0  14    19931.77    19217.96    305.84 o
  10   0  14     4103.52     4100.39    126.31 o
  12   0  14      146.17      175.40     46.79 o
  14   0  14      313.40      320.28     54.39 o
  16   0  14     4059.75     4225.94    245.34 o
  18   0  14     2582.45     2687.53    210.48 o
 -23   1  14      667.98      676.80     67.12 o
 -21   1  14       19.48       17.76     22.94 o
 -19   1  14       36.95       36.06     21.65 o
 -17   1  14      109.91       84.89     21.65 o
 -15   1  14     5277.94     5191.77     75.31 o
 -13   1  14    10220.55    10099.34    116.32 o
 -11   1  14     4175.54     4074.04     48.60 o
  -9   1  14     4524.89     4828.55     51.61 o
  -7   1  14       53.81       66.90      5.23 o
  -5   1  14     3049.68     3235.63     26.09 o
  -3   1  14    19276.32    18903.80    139.84 o
  -1   1  14     3532.69     3773.27     32.46 o
   1   1  14      302.37      295.79     11.80 o
   3   1  14     2310.60     2478.97     29.61 o
   5   1  14     5882.23     6142.59     61.42 o
   7   1  14    20849.70    20014.06    267.94 o
   9   1  14     2616.90     2672.52     63.41 o
  11   1  14       21.07       46.27     19.95 o
  13   1  14      187.21      259.00     30.95 o
  15   1  14       57.61       63.53     28.79 o
  17   1  14      528.06      559.21     56.14 o
 -22   2  14      786.12      843.38     65.99 o
 -20   2  14     1423.68     1513.26     63.69 o
 -18   2  14       19.85       19.30     19.29 o
 -16   2  14      901.93      910.79     35.65 o
 -14   2  14      220.07      289.94     36.53 o
 -12   2  14     1371.31     1314.74     35.43 o
 -10   2  14     3310.43     3161.65     39.78 o
  -8   2  14      840.25      883.84     16.38 o
  -6   2  14    13025.97    12921.70     80.62 o
  -4   2  14      668.38      607.30     12.51 o
  -2   2  14     2741.84     2905.67     33.74 o
   0   2  14    15661.30    16283.65    100.94 o
   2   2  14      809.02      808.60     20.45 o
   4   2  14     1692.71     1906.96     30.97 o
   6   2  14     1054.44     1126.10     27.16 o
   8   2  14      666.30      745.08     32.32 o
  10   2  14      584.65      604.61     39.09 o
  12   2  14       20.53       31.14     19.20 o
  14   2  14      609.87      658.73     52.08 o
  16   2  14      681.24      706.38     58.55 o
  18   2  14       44.38       36.20     38.23 o
 -21   3  14     1661.64     1590.76    107.14 o
 -19   3  14       77.25       75.87     25.82 o
 -17   3  14     1956.48     1903.44     68.44 o
 -15   3  14     5682.27     5396.84     90.45 o
 -13   3  14    10607.97    10083.99    160.88 o
 -11   3  14    23806.15    23685.37    306.31 o
  -9   3  14     3855.22     3731.86     59.60 o
  -7   3  14     1651.81     1607.08     21.14 o
  -5   3  14    18376.34    18443.11    151.29 o
  -3   3  14    36484.59    37239.68    204.74 o
  -1   3  14    26316.14    26433.20    187.90 o
   1   3  14      427.10      379.57     15.34 o
   3   3  14     9218.92     9380.94    118.98 o
   5   3  14    25365.31    24931.32    191.84 o
   7   3  14    12539.50    12920.02    125.35 o
   9   3  14     9496.28     9367.29    158.61 o
  11   3  14     1022.90     1055.51     59.29 o
  13   3  14      829.24      795.61     52.85 o
  15   3  14     2056.68     1928.74    110.16 o
  17   3  14     1299.06     1350.97     82.84 o
 -22   4  14      366.56      418.61     72.96 o
 -20   4  14       89.53       76.36     30.67 o
 -18   4  14      777.94      790.21     49.84 o
 -16   4  14     1621.57     1717.13     41.54 o
 -14   4  14     4002.92     3998.82     69.53 o
 -12   4  14     6441.27     6248.46     94.54 o
 -10   4  14     4312.91     4258.54     87.20 o
  -8   4  14      390.09      456.84     17.26 o
  -6   4  14     2630.96     2656.09     43.66 o
  -4   4  14     4982.93     5083.73     58.38 o
  -2   4  14     2439.06     2548.45     44.41 o
   0   4  14       62.23       37.31      9.12 o
   2   4  14     1023.03      988.09     29.27 o
   4   4  14     4623.06     4323.94     61.99 o
   6   4  14     8057.14     7932.17     81.25 o
   8   4  14     4350.65     4169.53     78.43 o
  10   4  14     1282.07     1297.77     65.69 o
  12   4  14       73.93       36.33     36.19 o
  14   4  14      103.32      103.02     30.28 o
  16   4  14      645.11      571.98     57.46 o
 -19   5  14      167.19      111.18     32.81 o
 -17   5  14       71.97       72.62     28.65 o
 -15   5  14       28.44       10.28     16.67 o
 -13   5  14      936.46      866.40     35.96 o
 -11   5  14      904.44      888.71     32.19 o
  -9   5  14      157.93      207.29     18.46 o
  -7   5  14     1859.62     1887.58     54.08 o
  -5   5  14     4732.32     4765.48     70.41 o
  -3   5  14     3612.96     3606.00     50.71 o
  -1   5  14      971.48     1035.19     28.71 o
   1   5  14     3190.60     3505.45     66.75 o
   3   5  14       79.73       71.45     14.17 o
   5   5  14     3063.36     3431.83     66.58 o
   7   5  14     2429.72     2356.27     54.67 o
   9   5  14        1.56       -1.05     17.89 o
  11   5  14       14.67       26.66     26.74 o
  13   5  14       89.45       92.98     36.92 o
  15   5  14      221.11      243.47     75.06 o
 -18   6  14       88.94       46.47     39.70 o
 -16   6  14     2021.36     2045.25     76.22 o
 -14   6  14     1419.89     1493.23     83.42 o
 -12   6  14     1812.07     1783.66     52.59 o
 -10   6  14     3571.44     3470.26     96.90 o
  -8   6  14       55.52       58.28     13.47 o
  -6   6  14     7677.99     7731.03    102.78 o
  -4   6  14     8031.55     8173.99    129.86 o
  -2   6  14     6820.98     6718.61     77.13 o
   0   6  14     2593.49     2556.61     48.63 o
   2   6  14       27.09       50.10     14.97 o
   4   6  14     1761.30     1809.33     37.56 o
   6   6  14     2434.45     2595.15     57.23 o
   8   6  14     2806.88     2922.44     85.48 o
  10   6  14     1504.82     1492.40     65.87 o
  12   6  14        7.33        4.57     45.84 o
 -17   7  14      289.74      366.66     56.24 o
 -15   7  14      397.76      398.59     43.11 o
 -13   7  14      910.48      965.13     71.52 o
 -11   7  14      600.90      651.45     48.45 o
  -9   7  14       63.19       68.41     17.44 o
  -7   7  14      341.78      392.84     23.69 o
  -5   7  14     1436.92     1732.24     50.01 o
  -3   7  14     1218.41     1194.93     62.42 o
  -1   7  14     1453.18     1402.18     38.97 o
   1   7  14     1341.74     1451.45     42.82 o
   3   7  14      456.99      410.30     31.42 o
   5   7  14     1361.05     1445.11     56.11 o
   7   7  14      489.75      532.47     46.81 o
   9   7  14      241.80      213.43     39.71 o
  11   7  14       92.69      133.98     44.97 o
 -14   8  14      113.26       77.88     35.02 o
 -12   8  14       93.95       48.25     25.23 o
 -10   8  14       96.14       86.32     23.28 o
  -8   8  14        3.02       27.23     22.17 o
  -6   8  14        1.63      -10.77     18.61 o
  -4   8  14      650.32      591.22     33.40 o
  -2   8  14      336.41      394.60     30.64 o
   0   8  14        5.76        4.69     18.76 o
   2   8  14        5.32        3.45     20.43 o
   4   8  14       91.60       72.75     24.89 o
   6   8  14        7.55        7.19     26.85 o
   8   8  14      194.12      208.26     50.19 o
  -9   9  14        0.21       -4.20     28.17 o
  -7   9  14       69.53      104.79     28.42 o
  -5   9  14     1065.94     1021.46     51.81 o
  -3   9  14     2211.15     2274.50    116.72 o
  -1   9  14     1725.23     1753.72     77.60 o
   1   9  14      411.40      321.01     36.99 o
   3   9  14        0.25       10.59     31.12 o
 -23   1  15     1132.20     1157.26     78.01 o
 -21   1  15     2568.02     2527.98    161.62 o
 -19   1  15     5140.86     4760.59    105.35 o
 -17   1  15     3428.58     3225.95     82.65 o
 -15   1  15       44.90       54.45     14.29 o
 -13   1  15     3663.37     3613.05     46.21 o
 -11   1  15     7579.11     7203.24     74.62 o
  -9   1  15     8061.07     8261.77     77.73 o
  -7   1  15     5224.96     5547.59     53.10 o
  -5   1  15       66.88       41.11      4.79 o
  -3   1  15    36202.09    38077.11    257.18 o
  -1   1  15    86795.16    89912.77    518.67 o
   1   1  15    47365.75    48424.07    290.80 o
   3   1  15     9576.56     9530.67     69.12 o
   5   1  15      455.96      496.83     18.13 o
   7   1  15     2519.09     2522.18     56.89 o
   9   1  15    11223.60    10955.11    142.33 o
  11   1  15     6037.55     6134.52    107.29 o
  13   1  15      607.84      618.48     43.38 o
  15   1  15       69.74       60.04     30.67 o
  17   1  15     1171.35     1353.11    101.86 o
 -22   2  15     3754.03     3926.30    233.34 o
 -20   2  15     2197.48     2268.30     87.50 o
 -18   2  15      912.57      954.44     44.46 o
 -16   2  15     3594.36     3510.21     68.36 o
 -14   2  15       16.87       21.12     11.56 o
 -12   2  15    15675.24    15569.14    186.40 o
 -10   2  15     9774.99     9718.59    121.75 o
  -8   2  15      950.11     1052.70     18.72 o
  -6   2  15      244.52      251.51      9.50 o
  -4   2  15    20423.79    21364.03    165.81 o
  -2   2  15    61371.45    61242.65    449.74 o
   0   2  15    27276.38    26578.59    204.04 o
   2   2  15    13881.13    14049.52    109.41 o
   4   2  15     2369.28     2507.51     37.91 o
   6   2  15      711.77      709.31     30.37 o
   8   2  15     4418.09     4576.43     78.03 o
  10   2  15     3558.45     3604.75     77.39 o
  12   2  15     1575.45     1441.79     56.17 o
  14   2  15        9.05        1.22     25.02 o
  16   2  15      225.28      162.25     38.35 o
 -21   3  15        5.97      -12.46     25.91 o
 -19   3  15       87.07       38.61     21.71 o
 -17   3  15      556.28      540.47     31.31 o
 -15   3  15      327.41      390.02     30.82 o
 -13   3  15        0.29        9.32     12.00 o
 -11   3  15      598.66      566.94     25.68 o
  -9   3  15      430.13      476.04     22.32 o
  -7   3  15     1381.20     1468.16     22.37 o
  -5   3  15     1808.38     1800.75     32.35 o
  -3   3  15     1697.69     1573.76     22.84 o
  -1   3  15     5209.28     5221.74     58.08 o
   1   3  15       72.76      102.41     11.21 o
   3   3  15      913.04     1062.21     30.32 o
   5   3  15     5057.25     4978.43     61.48 o
   7   3  15      541.87      552.10     31.25 o
   9   3  15      818.90      822.01     37.97 o
  11   3  15      308.78      314.97     36.99 o
  13   3  15      202.10      227.37     46.86 o
  15   3  15        3.23      -13.32     27.56 o
  17   3  15        0.17        3.18     39.58 o
 -20   4  15     1417.13     1506.65     75.94 o
 -18   4  15     1898.05     1717.68     81.23 o
 -16   4  15      105.87      130.37     18.94 o
 -14   4  15     2572.52     2519.12     59.47 o
 -12   4  15     1576.91     1650.53     41.02 o
 -10   4  15    15922.32    16202.37    252.82 o
  -8   4  15    15082.27    15278.02    161.92 o
  -6   4  15     1107.18     1233.29     34.35 o
  -4   4  15     3162.76     3237.76     53.60 o
  -2   4  15      822.64      868.04     21.06 o
   0   4  15    12363.13    12454.84    147.93 o
   2   4  15     1658.80     1824.57     38.43 o
   4   4  15      349.70      373.14     24.02 o
   6   4  15     2072.62     2272.32     60.03 o
   8   4  15     3493.25     3506.66     77.07 o
  10   4  15     2836.36     2618.79     94.76 o
  12   4  15     1343.42     1475.94     82.41 o
  14   4  15      186.60      163.32     32.78 o
  16   4  15      586.66      589.02     57.27 o
 -19   5  15     1846.63     2118.29    106.00 o
 -17   5  15       56.56       61.81     27.66 o
 -15   5  15       72.45       60.68     19.49 o
 -13   5  15      288.62      298.43     24.40 o
 -11   5  15     6397.57     6243.39    142.70 o
  -9   5  15     9668.95     9578.35    159.50 o
  -7   5  15     1414.53     1568.20     34.29 o
  -5   5  15     2664.02     2615.15     49.59 o
  -3   5  15     6857.30     7220.13     86.04 o
  -1   5  15     4652.45     4782.66     70.96 o
   1   5  15     9103.11     8468.73     95.87 o
   3   5  15     7297.56     7283.50     91.02 o
   5   5  15      307.28      275.86     19.68 o
   7   5  15     3807.04     3784.90     70.32 o
   9   5  15     2901.10     2967.96     85.50 o
  11   5  15     3011.68     3003.56    107.63 o
  13   5  15      358.89      290.14     64.20 o
  15   5  15      103.50       84.05     58.83 o
 -18   6  15       82.39       79.83     40.20 o
 -16   6  15       12.59       25.25     26.23 o
 -14   6  15        1.65      -11.83     20.56 o
 -12   6  15      227.31      160.44     24.74 o
 -10   6  15        0.75       -1.31     13.61 o
  -8   6  15        2.55       18.01     10.51 o
  -6   6  15      420.68      499.63     30.34 o
  -4   6  15     1219.58     1304.27     31.99 o
  -2   6  15     1019.47      920.15     37.55 o
   0   6  15     5553.57     5156.59    107.46 o
   2   6  15     1621.51     1558.68     52.50 o
   4   6  15       43.89       44.88     12.14 o
   6   6  15       28.09       30.89     16.15 o
   8   6  15      664.99      693.68     51.32 o
  10   6  15       83.28      104.56     41.60 o
  12   6  15      294.14      189.75     65.43 o
 -17   7  15      143.99      216.10    102.71 o
 -15   7  15        5.43       36.29     27.84 o
 -13   7  15     2002.36     2028.95     71.69 o
 -11   7  15     2989.84     3103.74     77.46 o
  -9   7  15     2014.66     2033.22     51.02 o
  -7   7  15     2887.02     2885.95    106.89 o
  -5   7  15      964.90      942.18     30.58 o
  -3   7  15       95.43       89.24     15.07 o
  -1   7  15      908.88      975.43     34.67 o
   1   7  15     1340.27     1536.08     50.76 o
   3   7  15      184.43      184.93     24.92 o
   5   7  15      297.22      322.74     33.67 o
   7   7  15     1351.96     1366.30     71.75 o
   9   7  15     2286.82     2296.66    119.92 o
  11   7  15      992.32     1111.63    113.15 o
 -14   8  15      985.97     1057.60     94.41 o
 -12   8  15     1255.32     1344.28     75.39 o
 -10   8  15     2014.85     2036.61    128.61 o
  -8   8  15     2174.97     2219.40    107.24 o
  -6   8  15      382.60      306.54     30.65 o
  -4   8  15      237.97      261.65     35.51 o
  -2   8  15     2832.34     2707.71     69.35 o
   0   8  15     1501.45     1428.96     57.24 o
   2   8  15      619.35      672.43     44.72 o
   4   8  15       12.44       16.76     22.89 o
   6   8  15      461.16      488.69     69.74 o
   8   8  15     1419.76     1344.84    100.10 o
  -9   9  15        0.19       42.86     49.49 o
  -7   9  15        3.33      -24.80     38.55 o
  -5   9  15      108.80       64.28     27.92 o
  -3   9  15      160.05      152.23     30.51 o
  -1   9  15       17.76       22.60     25.75 o
   1   9  15       11.25       23.94     34.06 o
   3   9  15       10.16       47.62     41.46 o
 -22   0  16      494.39      472.78     89.66 o
 -20   0  16     2061.63     1773.62    108.07 o
 -18   0  16     1027.77      827.78     46.20 o
 -16   0  16     1657.35     1805.63     57.28 o
 -14   0  16      174.21      188.91     18.38 o
 -12   0  16     9862.88    10143.85    150.01 o
 -10   0  16    38933.52    37679.03    526.04 o
  -8   0  16    41378.68    42352.20    802.20 o
  -6   0  16    74154.83    76102.02   1304.04 o
  -4   0  16    39352.50    39475.61    401.76 o
  -2   0  16     9241.27    11298.75    102.36 o
   0   0  16    35014.47    35173.94    296.70 o
   2   0  16     6316.53     6435.94     72.29 o
   4   0  16     4201.25     4071.47    121.74 o
   6   0  16     1264.50     1200.65     51.49 o
   8   0  16     2909.47     2800.35    124.75 o
  10   0  16     6167.39     5889.52    210.42 o
  12   0  16    13702.52    13912.10    339.61 o
  14   0  16     4848.10     4828.80    386.53 o
  16   0  16       33.98       -2.13     47.32 o
 -23   1  16        0.22       27.93     31.71 o
 -21   1  16      609.37      593.94     44.92 o
 -19   1  16        1.92        3.23     18.65 o
 -17   1  16      361.28      358.24     28.55 o
 -15   1  16     2557.11     2464.72     78.17 o
 -13   1  16       15.31       15.35      9.16 o
 -11   1  16    14282.75    14069.02    187.19 o
  -9   1  16    13419.93    13739.94    104.67 o
  -7   1  16    10802.64    10846.67     97.68 o
  -5   1  16     6606.50     6496.43     50.14 o
  -3   1  16     7019.10     7332.73     60.34 o
  -1   1  16     1239.09     1205.63     27.18 o
   1   1  16     3965.06     4279.55     50.88 o
   3   1  16       93.43      126.49     10.27 o
   5   1  16     2186.89     2265.74     37.37 o
   7   1  16     3707.00     3589.21     64.37 o
   9   1  16     7597.17     7961.39    118.35 o
  11   1  16     4738.38     4629.54    100.76 o
  13   1  16      260.49      229.43     48.31 o
  15   1  16      925.26      799.93     60.18 o
  17   1  16      292.28      291.13     46.74 o
 -22   2  16      108.23       96.25     35.93 o
 -20   2  16      396.02      355.94     37.45 o
 -18   2  16     2620.44     2618.41     65.95 o
 -16   2  16      241.53      239.80     22.44 o
 -14   2  16      696.10      715.15     27.45 o
 -12   2  16       26.82       42.03     11.64 o
 -10   2  16      357.96      394.99     17.57 o
  -8   2  16    16721.93    16499.77    224.85 o
  -6   2  16     5539.56     5547.50     64.95 o
  -4   2  16       38.23       47.22      6.14 o
  -2   2  16      717.27      792.90     16.14 o
   0   2  16     5327.31     5840.24     56.58 o
   2   2  16     8611.49     8405.64    134.43 o
   4   2  16      541.63      549.45     25.30 o
   6   2  16        4.69       22.07     11.69 o
   8   2  16     1228.82     1343.65     57.73 o
  10   2  16      829.51      797.05     41.72 o
  12   2  16     1063.97     1093.48     51.26 o
  14   2  16      613.93      667.22     53.37 o
  16   2  16       79.82       69.27     33.65 o
 -21   3  16      118.21       96.90     35.39 o
 -19   3  16     2659.26     2614.81     72.89 o
 -17   3  16     4819.27     4799.54    121.70 o
 -15   3  16     3339.75     3219.25     75.71 o
 -13   3  16        1.53       20.05     11.92 o
 -11   3  16     5923.88     5823.18     75.61 o
  -9   3  16    23160.74    23480.65    293.47 o
  -7   3  16    22611.67    22154.02    271.38 o
  -5   3  16    12762.06    13059.94    109.60 o
  -3   3  16      675.91      675.06     16.72 o
  -1   3  16     1279.38     1401.71     32.77 o
   1   3  16    12787.58    12725.50    125.05 o
   3   3  16    14422.05    14542.42    155.17 o
   5   3  16     8188.02     8354.96    158.80 o
   7   3  16      493.44      516.34     33.25 o
   9   3  16     1200.12     1374.25     45.36 o
  11   3  16     7462.98     7370.31    136.59 o
  13   3  16     5543.71     5309.02    120.48 o
  15   3  16     1029.37     1039.28     64.44 o
 -20   4  16      571.76      532.39     56.01 o
 -18   4  16      696.60      783.91     52.21 o
 -16   4  16      256.92      273.84     22.11 o
 -14   4  16      405.90      492.20     38.16 o
 -12   4  16      503.16      579.69     27.07 o
 -10   4  16     9766.11     9661.75    178.77 o
  -8   4  16    17116.12    17338.80    195.68 o
  -6   4  16     5317.20     5398.88     93.33 o
  -4   4  16      145.39      181.62     16.30 o
  -2   4  16      529.74      531.81     18.38 o
   0   4  16      300.15      266.89     16.59 o
   2   4  16     7872.10     7725.73    126.71 o
   4   4  16     5028.94     4755.02     85.42 o
   6   4  16       16.23       17.28     13.38 o
   8   4  16     1175.22     1096.22     54.11 o
  10   4  16      786.66      947.33     65.21 o
  12   4  16     1350.97     1384.49     81.98 o
  14   4  16      716.04      560.67     90.52 o
 -19   5  16      541.21      612.97     59.86 o
 -17   5  16     1406.85     1362.34     64.76 o
 -15   5  16     1971.88     1996.03     59.67 o
 -13   5  16     1743.40     1728.36     45.80 o
 -11   5  16       54.86       47.03     13.57 o
  -9   5  16        3.86       10.37     10.85 o
  -7   5  16      237.52      288.44     24.28 o
  -5   5  16      542.06      524.34     28.63 o
  -3   5  16     1166.48     1186.28     26.53 o
  -1   5  16      342.70      320.92     19.29 o
   1   5  16      878.06     1051.10     31.14 o
   3   5  16    15931.72    16305.12    281.25 o
   5   5  16     3978.42     3783.59     69.32 o
   7   5  16       15.40        7.15     18.03 o
   9   5  16        0.43       10.59     26.16 o
  11   5  16       19.36        2.32     29.82 o
  13   5  16       83.65       89.97     45.62 o
 -18   6  16     3091.24     3384.06    115.24 o
 -16   6  16     3256.01     3237.86     91.53 o
 -14   6  16      225.81      159.40     27.23 o
 -12   6  16       16.17       15.95     17.88 o
 -10   6  16      970.44      924.87     34.75 o
  -8   6  16     5083.20     5178.00     98.01 o
  -6   6  16     4246.19     4318.62     95.15 o
  -4   6  16      318.53      321.71     19.19 o
  -2   6  16     1271.35     1348.06     37.19 o
   0   6  16    10659.05    10142.47    182.03 o
   2   6  16     8759.13     8661.19    176.00 o
   4   6  16     3904.05     4246.92     97.64 o
   6   6  16     1141.78     1176.16     57.08 o
   8   6  16      109.65      143.56     37.26 o
  10   6  16     1657.72     1605.69     87.20 o
  12   6  16      648.79      548.98     89.02 o
 -15   7  16       35.42       40.24     27.91 o
 -13   7  16      146.17      134.81     29.80 o
 -11   7  16      337.53      307.18     37.35 o
  -9   7  16     1893.70     1890.13     68.71 o
  -7   7  16     3321.62     3082.13    153.00 o
  -5   7  16      730.43      802.47     44.40 o
  -3   7  16      457.58      444.22     38.67 o
  -1   7  16      885.94      828.07     35.00 o
   1   7  16      286.74      245.47     26.11 o
   3   7  16     1494.04     1479.15     53.21 o
   5   7  16      256.09      256.83     34.61 o
   7   7  16      358.10      442.20     67.42 o
   9   7  16       23.81      -13.50     46.64 o
 -12   8  16       29.99        3.11     32.49 o
 -10   8  16       17.57       57.69     38.59 o
  -8   8  16       76.42       49.39     35.38 o
  -6   8  16       11.47        6.69     31.95 o
  -4   8  16      348.17      387.32     48.78 o
  -2   8  16      791.98      732.86     58.62 o
   0   8  16     1386.63     1430.27     60.99 o
   2   8  16      264.22      264.82     33.35 o
   4   8  16      216.31      199.50     35.15 o
   6   8  16       44.23       95.29     46.23 o
  -7   9  16      648.01      454.26    118.36 o
  -5   9  16      121.90      117.09     54.93 o
  -3   9  16       75.88       43.38     27.75 o
  -1   9  16      694.67      698.56     69.58 o
   1   9  16     1426.29     1670.23     94.60 o
 -23   1  17     1265.34     1072.80     66.54 o
 -21   1  17       30.17       56.36     25.01 o
 -19   1  17     1162.52     1226.93     53.02 o
 -17   1  17     1467.21     1580.88     53.79 o
 -15   1  17     6249.92     6281.73     97.21 o
 -13   1  17    12843.67    12988.77    198.48 o
 -11   1  17     3370.65     3609.33     44.18 o
  -9   1  17      462.99      511.30     22.52 o
  -7   1  17    10932.26    11366.20    111.43 o
  -5   1  17    20884.11    21569.62    172.95 o
  -3   1  17    10977.01    11146.46     99.21 o
  -1   1  17       56.37       56.44      7.94 o
   1   1  17     9432.68     9183.61     75.50 o
   3   1  17     3714.93     3585.99     62.26 o
   5   1  17     2594.15     2387.36     50.81 o
   7   1  17    13811.24    13710.26    170.92 o
   9   1  17     5435.64     5312.75    102.31 o
  11   1  17      372.82      446.01     39.26 o
  13   1  17     2538.57     2379.91     77.81 o
  15   1  17     2278.32     2230.18     97.38 o
 -22   2  17      116.17      106.27     32.85 o
 -20   2  17      244.33      231.22     32.96 o
 -18   2  17     2136.86     2107.71     59.82 o
 -16   2  17     9148.22     9373.08    120.62 o
 -14   2  17    13331.07    13757.04    254.61 o
 -12   2  17     7676.50     7655.60    116.36 o
 -10   2  17      578.19      629.80     21.83 o
  -8   2  17     8704.23     9120.33    116.65 o
  -6   2  17     9503.25     9683.74    108.82 o
  -4   2  17    10461.86    10845.50    115.40 o
  -2   2  17     3845.59     4129.48     45.17 o
   0   2  17      445.48      471.02     19.65 o
   2   2  17     8822.84     9122.52    120.33 o
   4   2  17    35811.23    36107.61    350.44 o
   6   2  17    23128.15    22020.08    198.10 o
   8   2  17     2285.70     2310.42     57.73 o
  10   2  17      264.57      266.60     28.07 o
  12   2  17     1913.98     1790.28     65.64 o
  14   2  17     1502.55     1408.84     71.00 o
  16   2  17      725.70      711.75     90.63 o
 -21   3  17      414.50      334.91     48.29 o
 -19   3  17      716.18      746.05     45.94 o
 -17   3  17       43.83       41.25     16.62 o
 -15   3  17      899.93      925.88     37.71 o
 -13   3  17     4078.20     4097.58     94.78 o
 -11   3  17      749.98      710.32     25.33 o
  -9   3  17     3332.78     3437.96     54.76 o
  -7   3  17     2903.75     2746.76     36.10 o
  -5   3  17     2682.81     2701.56     40.68 o
  -3   3  17     1302.22     1342.24     25.79 o
  -1   3  17       16.73       10.59      8.23 o
   1   3  17     8307.68     8532.23    149.23 o
   3   3  17     3009.13     2883.92     74.82 o
   5   3  17        0.37       13.30     12.17 o
   7   3  17      714.80      793.52     39.22 o
   9   3  17      805.39      757.29     48.62 o
  11   3  17      285.27      295.73     52.61 o
  13   3  17        0.28       23.84     25.38 o
  15   3  17        0.00       45.80     33.00 o
 -20   4  17      289.00      330.07     45.17 o
 -18   4  17     1377.52     1387.51     58.44 o
 -16   4  17     5040.71     4993.39     97.38 o
 -14   4  17     3927.41     3867.39     69.55 o
 -12   4  17      243.27      265.01     26.38 o
 -10   4  17      501.64      522.54     21.28 o
  -8   4  17     4000.68     4056.12     74.67 o
  -6   4  17     8973.60     9141.21    174.40 o
  -4   4  17    13329.48    13374.05    175.80 o
  -2   4  17     6526.14     6553.19    126.27 o
   0   4  17     1031.96     1032.38     29.73 o
   2   4  17     8933.31     9063.81    107.35 o
   4   4  17    15861.54    15569.86    222.24 o
   6   4  17     4250.90     4386.30     99.49 o
   8   4  17      219.60      265.81     33.81 o
  10   4  17      176.20      177.77     38.41 o
  12   4  17     1228.08     1396.94    125.25 o
  14   4  17     1316.56     1374.10    114.88 o
 -19   5  17      158.51      183.68     48.38 o
 -17   5  17     3987.32     3992.95    111.76 o
 -15   5  17     3497.32     3400.50    127.78 o
 -13   5  17      908.78      984.18     46.38 o
 -11   5  17     1310.96     1341.09     50.19 o
  -9   5  17      437.30      424.98     21.36 o
  -7   5  17    12168.23    11810.84    172.62 o
  -5   5  17     7837.47     8163.37    177.84 o
  -3   5  17     1202.08     1215.10     32.39 o
  -1   5  17       26.81       17.94      9.89 o
   1   5  17      183.64      192.96     17.76 o
   3   5  17     6866.65     6617.56    115.07 o
   5   5  17    11207.18    11604.89    175.97 o
   7   5  17     2026.35     2002.09     68.70 o
   9   5  17       56.27       38.06     28.82 o
  11   5  17       54.26       49.34     34.98 o
  13   5  17     1203.65     1289.12    101.97 o
 -18   6  17      266.07      254.32     47.84 o
 -16   6  17      126.08      155.36     31.15 o
 -14   6  17       18.88       44.31     21.70 o
 -12   6  17       21.56       21.88     18.28 o
 -10   6  17      773.23      790.13     39.69 o
  -8   6  17        3.63      -13.07     13.49 o
  -6   6  17      594.14      620.33     26.86 o
  -4   6  17      141.37      173.28     16.49 o
  -2   6  17     1428.58     1401.84     35.54 o
   0   6  17        0.52       10.19     13.36 o
   2   6  17       21.50       28.73     16.02 o
   4   6  17        1.18       24.69     15.50 o
   6   6  17      177.98      166.32     32.56 o
   8   6  17      616.41      533.05     55.29 o
  10   6  17      188.27      214.11     53.70 o
  12   6  17        2.37        7.69     41.51 o
 -15   7  17      527.23      555.52     51.14 o
 -13   7  17      431.25      446.39     53.23 o
 -11   7  17        2.17      -16.58     26.51 o
  -9   7  17      148.37      146.66     35.75 o
  -7   7  17     1405.71     1443.67     78.08 o
  -5   7  17     5190.48     5246.01    181.68 o
  -3   7  17     2479.71     2552.88     78.93 o
  -1   7  17       95.07      133.12     20.07 o
   1   7  17      184.15      150.26     29.68 o
   3   7  17      131.46      134.47     25.22 o
   5   7  17      463.21      472.30     50.50 o
   7   7  17      641.72      552.15     72.98 o
   9   7  17      126.78       72.11     71.50 o
 -12   8  17      269.97      331.40     63.94 o
 -10   8  17       92.91      117.46     46.13 o
  -8   8  17      867.19      939.87     83.27 o
  -6   8  17     2236.89     2013.86    100.59 o
  -4   8  17     1941.90     1887.18    134.89 o
  -2   8  17     1234.16     1265.40     60.61 o
   0   8  17        4.39       39.49     24.36 o
   2   8  17      289.13      292.69     39.13 o
   4   8  17      744.65      694.37     70.58 o
   6   8  17     1109.07     1107.69    106.94 o
  -7   9  17        7.87       29.29     49.28 o
  -5   9  17      372.40      407.70    146.85 o
  -3   9  17      136.43      192.17     62.12 o
  -1   9  17       25.78       33.79     42.53 o
 -22   0  18     3368.07     3124.61    185.61 o
 -20   0  18      815.52      805.23     81.55 o
 -18   0  18        0.43       19.72     30.59 o
 -16   0  18     1820.91     1541.31     86.49 o
 -14   0  18    13479.60    13433.16    356.38 o
 -12   0  18    31246.83    32003.92    716.80 o
 -10   0  18    23757.18    24771.57    295.22 o
  -8   0  18      249.20      247.70     13.25 o
  -6   0  18     7543.97     7711.03    113.12 o
  -4   0  18    19644.33    20006.76    293.48 o
  -2   0  18    37407.67    37425.09    481.62 o
   0   0  18    18286.15    17434.82    161.77 o
   2   0  18      277.74      258.58     14.82 o
   4   0  18      199.44      277.97     37.09 o
   6   0  18    10440.51    10203.94    211.08 o
   8   0  18    35067.67    33217.92    474.98 o
  10   0  18    14369.35    13868.11    268.46 o
  12   0  18      883.12      855.13     75.69 o
  14   0  18     2222.40     2267.07    118.44 o
  16   0  18      744.14      726.80     99.99 o
 -23   1  18      836.92      809.60     82.35 o
 -21   1  18     1422.21     1494.47     61.01 o
 -19   1  18      342.64      299.66     31.41 o
 -17   1  18        8.98       19.66     15.71 o
 -15   1  18        5.48       18.35     13.02 o
 -13   1  18     8890.93     8671.96     91.83 o
 -11   1  18     6830.37     6741.80     94.33 o
  -9   1  18     1727.93     1702.98     28.81 o
  -7   1  18      459.54      436.96     15.48 o
  -5   1  18      613.47      712.02     19.06 o
  -3   1  18     7717.39     7529.29     78.30 o
  -1   1  18     9728.00     9718.69     79.61 o
   1   1  18     3150.81     3229.98     46.39 o
   3   1  18      295.12      329.61     19.37 o
   5   1  18     5151.71     5032.76     77.48 o
   7   1  18     1997.30     1850.95     77.94 o
   9   1  18      730.61      732.71     43.05 o
  11   1  18      189.51      155.43     33.95 o
  13   1  18        2.11       10.74     24.17 o
  15   1  18      145.27      178.54     42.46 o
 -22   2  18      377.44      278.35     43.93 o
 -20   2  18      774.21      811.60     50.53 o
 -18   2  18       15.31       27.03     18.26 o
 -16   2  18     1009.87     1118.06     38.16 o
 -14   2  18     1672.01     1559.78     41.57 o
 -12   2  18     7637.05     7391.28     88.12 o
 -10   2  18     6105.02     6363.93     76.82 o
  -8   2  18     2001.96     2027.69     45.90 o
  -6   2  18     4737.72     4735.05     95.30 o
  -4   2  18     8224.13     8295.28     86.48 o
  -2   2  18       21.50       24.02      8.96 o
   0   2  18      953.06     1039.46     29.13 o
   2   2  18     9455.71     9044.69    180.10 o
   4   2  18     2457.93     2517.12     50.07 o
   6   2  18     8573.00     8767.97    121.82 o
   8   2  18     4819.43     5037.59    104.45 o
  10   2  18      882.15      911.83     44.62 o
  12   2  18      109.48       84.65     25.07 o
  14   2  18      195.81      190.98     37.98 o
  16   2  18      451.50      437.33     56.73 o
 -21   3  18     1194.26     1198.79     85.11 o
 -19   3  18     1614.85     1638.39     65.21 o
 -17   3  18      275.87      251.74     27.43 o
 -15   3  18     7044.32     6940.41    126.29 o
 -13   3  18     5180.95     5252.19     91.60 o
 -11   3  18     1977.09     2055.23     44.42 o
  -9   3  18     3703.31     3654.36     55.38 o
  -7   3  18       26.61       34.76      7.78 o
  -5   3  18     7566.39     7336.28    104.07 o
  -3   3  18    26746.71    26779.30    386.26 o
  -1   3  18    23169.90    23194.47    271.70 o
   1   3  18     1787.97     1776.05     42.36 o
   3   3  18     2099.07     2256.81     64.89 o
   5   3  18     5236.40     5144.62     77.98 o
   7   3  18     4618.45     4437.81     86.39 o
   9   3  18     1723.86     1726.36     71.46 o
  11   3  18     1138.24     1135.51     73.81 o
  13   3  18        6.78       48.32     27.01 o
  15   3  18     1275.44     1274.91    111.81 o
 -20   4  18      360.89      387.10     47.35 o
 -18   4  18       39.25       88.26     26.13 o
 -16   4  18      500.00      486.98     36.92 o
 -14   4  18      846.35      872.54     36.44 o
 -12   4  18     2313.59     2487.31     61.54 o
 -10   4  18     1283.48     1355.09     29.71 o
  -8   4  18      774.71      810.48     20.88 o
  -6   4  18     5278.43     5160.32    141.86 o
  -4   4  18     1024.05      950.27     24.52 o
  -2   4  18     3495.78     3720.23     74.81 o
   0   4  18     5580.89     5525.99     84.99 o
   2   4  18     1345.57     1261.34     40.57 o
   4   4  18     1143.46     1066.46     31.54 o
   6   4  18     1992.31     1905.07     55.84 o
   8   4  18     1529.99     1552.15     76.81 o
  10   4  18      194.88      231.37     41.31 o
  12   4  18        3.94       45.78     34.58 o
  14   4  18      214.94      268.62     60.85 o
 -19   5  18      309.38      291.51     53.72 o
 -17   5  18       61.86       47.66     26.46 o
 -15   5  18      322.45      280.85     27.88 o
 -13   5  18        1.96       21.95     15.98 o
 -11   5  18      124.62       82.20     14.59 o
  -9   5  18      714.17      738.64     39.52 o
  -7   5  18       14.22       13.18     13.41 o
  -5   5  18      136.92      158.17     24.53 o
  -3   5  18      883.04      973.19     33.47 o
  -1   5  18     2226.63     2230.73     48.55 o
   1   5  18       10.10       12.35     12.75 o
   3   5  18      320.20      316.88     32.37 o
   5   5  18      260.74      305.66     22.98 o
   7   5  18      154.61      265.35     33.13 o
   9   5  18       31.17       51.71     30.62 o
  11   5  18        1.22       19.08     32.25 o
  13   5  18       11.22       72.78     47.32 o
 -18   6  18      108.92       70.04     37.00 o
 -16   6  18      144.41      116.95     45.42 o
 -14   6  18     3023.62     2873.99     71.37 o
 -12   6  18     3452.88     3617.81     92.50 o
 -10   6  18     1062.24     1209.74     52.45 o
  -8   6  18      446.66      432.82     29.27 o
  -6   6  18      999.67      944.50     58.12 o
  -4   6  18    10192.06    10488.92    144.70 o
  -2   6  18     4263.10     4282.68    102.66 o
   0   6  18     2067.17     2083.84     55.89 o
   2   6  18     1073.35     1186.45     43.51 o
   4   6  18      398.76      457.39     45.16 o
   6   6  18     4226.58     4375.50    252.09 o
   8   6  18     2627.70     2535.30    169.87 o
  10   6  18      803.50      756.96     81.57 o
 -15   7  18     1793.43     1824.35     72.13 o
 -13   7  18      745.75      729.22     62.07 o
 -11   7  18      733.70      643.04     59.43 o
  -9   7  18      846.75      784.29     59.39 o
  -7   7  18      168.32      142.06     36.10 o
  -5   7  18     1799.79     1705.82     86.58 o
  -3   7  18     1683.06     1797.41     93.00 o
  -1   7  18     1045.99      981.18     40.73 o
   1   7  18      502.35      405.38     34.81 o
   3   7  18        7.72      -14.30     20.28 o
   5   7  18      730.31      715.83    102.07 o
   7   7  18     1677.12     1874.30    151.09 o
   9   7  18      822.52      814.72    134.01 o
 -12   8  18      474.55      429.14     62.98 o
 -10   8  18      272.86      318.62     62.69 o
  -8   8  18        2.45       46.17     41.61 o
  -6   8  18       12.55       25.71     34.52 o
  -4   8  18        0.48       -2.65     31.58 o
  -2   8  18      619.90      659.52     66.96 o
   0   8  18      390.18      342.51     37.19 o
   2   8  18       16.73        7.25     25.38 o
   4   8  18       20.41       33.06     47.95 o
  -3   9  18     1473.68     1212.28    152.57 o
 -23   1  19      903.51      867.84     84.01 o
 -21   1  19     2911.12     2821.43    126.60 o
 -19   1  19     1925.43     1862.39     75.04 o
 -17   1  19      618.17      682.72     34.25 o
 -15   1  19      166.21      221.14     20.14 o
 -13   1  19     2419.73     2478.98     39.37 o
 -11   1  19    12048.87    12083.22    142.41 o
  -9   1  19     4073.70     4007.31     74.01 o
  -7   1  19      176.86      199.03     14.21 o
  -5   1  19       52.42       58.37      8.55 o
  -3   1  19     8485.07     8259.62     98.43 o
  -1   1  19    21505.41    21650.49    189.42 o
   1   1  19    17170.14    16817.06    193.10 o
   3   1  19     8701.03     8443.32    118.03 o
   5   1  19      121.67      149.36     17.84 o
   7   1  19     6112.81     6045.43    103.87 o
   9   1  19     4390.03     4428.66     94.28 o
  11   1  19     2796.69     2851.18    144.95 o
  13   1  19       84.97       99.05     28.71 o
  15   1  19      115.45      182.40     44.80 o
 -22   2  19     1534.87     1548.92     91.02 o
 -20   2  19     4671.03     4352.85    180.74 o
 -18   2  19     2875.93     2650.56     65.87 o
 -16   2  19      492.51      449.11     23.62 o
 -14   2  19        1.64       18.81     13.53 o
 -12   2  19     1458.23     1432.94     35.62 o
 -10   2  19    17766.66    17756.79    203.63 o
  -8   2  19    14130.31    14101.89    192.38 o
  -6   2  19      317.00      397.18     16.71 o
  -4   2  19     1868.29     1985.15     33.75 o
  -2   2  19     7734.73     7687.89     99.62 o
   0   2  19    40121.79    39991.55    414.01 o
   2   2  19    14147.69    14043.36    144.56 o
   4   2  19      840.86      849.15     43.39 o
   6   2  19      190.86      156.71     23.54 o
   8   2  19     3115.73     3075.22     68.86 o
  10   2  19     6381.42     6083.60    113.36 o
  12   2  19     2083.05     2248.80     74.85 o
  14   2  19      425.61      416.14     76.26 o
 -21   3  19      424.71      352.49     45.41 o
 -19   3  19       86.65       57.38     25.09 o
 -17   3  19        0.63       27.33     18.41 o
 -15   3  19     1443.01     1325.32     41.77 o
 -13   3  19      317.63      416.11     23.35 o
 -11   3  19     1764.67     1845.39     44.32 o
  -9   3  19     3138.46     3285.37     58.08 o
  -7   3  19      526.20      585.41     22.34 o
  -5   3  19     3445.11     3248.42     48.66 o
  -3   3  19      764.49      807.35     23.27 o
  -1   3  19     3336.40     3347.15     64.11 o
   1   3  19     1659.63     1586.89     45.26 o
   3   3  19       83.93       70.99     12.92 o
   5   3  19        3.10        7.80     14.52 o
   7   3  19      507.87      552.36     36.54 o
   9   3  19      241.46      248.38     34.51 o
  11   3  19      603.28      750.68     86.69 o
  13   3  19       54.01       42.90     35.08 o
 -20   4  19      847.48      754.98     60.15 o
 -18   4  19     2968.26     3046.97    121.83 o
 -16   4  19     1187.51     1053.28     48.47 o
 -14   4  19      662.06      629.90     37.89 o
 -12   4  19     5659.13     5518.57     94.09 o
 -10   4  19     2383.99     2388.87     55.81 o
  -8   4  19     9742.23    10159.93    140.19 o
  -6   4  19    13632.36    14332.66    242.62 o
  -4   4  19     1467.09     1458.88     39.84 o
  -2   4  19    12552.10    12705.37    251.25 o
   0   4  19     2789.97     2715.29     53.75 o
   2   4  19     4292.35     4245.42    104.52 o
   4   4  19     1740.54     1817.62     56.55 o
   6   4  19      316.93      320.32     34.99 o
   8   4  19     1287.46     1311.54     82.24 o
  10   4  19     2549.76     2464.93    104.78 o
  12   4  19     3044.17     3645.36    417.78 o
 -19   5  19     2029.59     1993.24    103.49 o
 -17   5  19     1982.69     1937.76     70.40 o
 -15   5  19      464.52      468.13     34.22 o
 -13   5  19     2285.84     2497.62     59.67 o
 -11   5  19     2173.54     2249.79     53.26 o
  -9   5  19     5706.74     5535.72    136.02 o
  -7   5  19     3054.44     2960.92     59.53 o
  -5   5  19      486.20      452.05     37.62 o
  -3   5  19      962.89      964.66     31.04 o
  -1   5  19     5766.21     5961.19    104.29 o
   1   5  19    11526.89    11248.51    236.74 o
   3   5  19     4486.26     4216.89     94.03 o
   5   5  19       74.64       90.51     20.76 o
   7   5  19     2073.57     2117.14     73.27 o
   9   5  19     2217.35     2301.01     95.61 o
  11   5  19      525.82      513.11     70.77 o
 -16   6  19      309.98      346.57     37.85 o
 -14   6  19      256.97      179.44     26.78 o
 -12   6  19       78.66       69.57     27.94 o
 -10   6  19      154.39      159.12     27.46 o
  -8   6  19        0.27        5.84     17.59 o
  -6   6  19      129.51      157.74     29.01 o
  -4   6  19     1532.19     1451.24     45.87 o
  -2   6  19     1316.53     1384.83     53.40 o
   0   6  19       51.20       42.22     15.64 o
   2   6  19      146.57      114.28     22.05 o
   4   6  19      378.78      289.99     41.89 o
   6   6  19      165.62      126.85     35.47 o
   8   6  19      139.49      123.72     38.88 o
  10   6  19       14.02       18.95     41.70 o
 -15   7  19       29.06       14.31     39.27 o
 -13   7  19      464.59      392.15     48.20 o
 -11   7  19     1564.75     1749.63     79.75 o
  -9   7  19     2020.38     2102.22    134.50 o
  -7   7  19      891.09      891.82     74.52 o
  -5   7  19      532.72      581.27     60.14 o
  -3   7  19      482.73      407.59     48.98 o
  -1   7  19     1762.87     1788.03     84.11 o
   1   7  19      772.05      876.39     68.95 o
   3   7  19       49.30       24.04     25.26 o
   5   7  19        5.13       53.77     32.06 o
   7   7  19      381.21      303.72    100.40 o
 -10   8  19     2016.47     2068.58    226.73 o
  -8   8  19      808.61      856.89    135.63 o
  -6   8  19      162.12      174.20     49.60 o
  -4   8  19      277.65      245.89     49.96 o
  -2   8  19     1191.05     1260.14     85.24 o
   0   8  19      803.69      749.18     59.70 o
   2   8  19      581.34      540.85     46.02 o
   4   8  19      186.31      214.99     62.93 o
 -22   0  20       55.16       58.13     60.58 o
 -20   0  20     1869.21     1939.45    116.00 o
 -18   0  20     2317.83     2246.77    133.49 o
 -16   0  20     1414.49     1480.65     69.54 o
 -14   0  20     2126.18     2030.49     65.30 o
 -12   0  20       52.12       57.44     15.31 o
 -10   0  20     2797.90     2736.31     48.63 o
  -8   0  20    33605.86    33571.32    466.16 o
  -6   0  20    35173.14    35159.73    527.75 o
  -4   0  20    21652.35    21686.69    264.81 o
  -2   0  20     1005.62     1089.87     77.54 o
   0   0  20    14625.17    14852.91    198.32 o
   2   0  20    13306.83    13185.78    241.45 o
   4   0  20     1016.61     1082.45     47.99 o
   6   0  20     9387.19     8915.66    183.77 o
   8   0  20       58.08       36.03     28.00 o
  10   0  20     5611.05     5187.59    153.54 o
  12   0  20     2783.43     2948.59    123.00 o
  14   0  20     1148.59     1282.97    133.73 o
 -21   1  20      408.81      392.83     64.83 o
 -19   1  20     1250.91     1286.64     68.63 o
 -17   1  20        2.00       24.30     18.24 o
 -15   1  20      118.52      115.01     16.28 o
 -13   1  20     1206.05     1231.81     26.61 o
 -11   1  20     7588.70     7541.68    101.62 o
  -9   1  20    24211.52    24101.54    293.77 o
  -7   1  20     3297.94     3224.49     43.05 o
  -5   1  20     1489.49     1446.77     31.33 o
  -3   1  20     6958.73     6668.40     88.13 o
  -1   1  20     1176.19     1289.73     33.07 o
   1   1  20     3953.28     3909.84     50.92 o
   3   1  20    11426.55    11119.20    142.64 o
   5   1  20       24.74       24.28     13.06 o
   7   1  20     1325.26     1274.84     57.84 o
   9   1  20       12.17       12.11     19.46 o
  11   1  20     1020.46     1069.48     55.53 o
  13   1  20     2979.70     2932.71    108.32 o
  15   1  20      109.01       56.93     41.73 o
 -22   2  20      135.51      123.06     36.05 o
 -20   2  20        6.05        7.75     21.96 o
 -18   2  20      179.87      188.70     27.40 o
 -16   2  20     2554.68     2516.67     53.38 o
 -14   2  20     2742.80     2667.27     73.66 o
 -12   2  20     1844.43     1887.26     41.47 o
 -10   2  20      124.49      118.26     16.22 o
  -8   2  20     2407.73     2305.72     37.61 o
  -6   2  20     2717.35     2592.81     44.44 o
  -4   2  20       44.73       30.85      9.45 o
  -2   2  20        1.60       11.41      9.52 o
   0   2  20      125.90      179.77     17.54 o
   2   2  20     3446.76     3596.72     55.36 o
   4   2  20    10831.23    10430.92    168.55 o
   6   2  20      342.19      328.34     30.11 o
   8   2  20      130.43      139.72     29.02 o
  10   2  20       47.77       49.32     21.68 o
  12   2  20       38.63       53.04     25.34 o
  14   2  20      630.57      647.79    116.11 o
 -21   3  20       55.68       93.32     36.03 o
 -19   3  20     2282.04     2199.36     97.42 o
 -17   3  20     6272.30     6142.84    149.81 o
 -15   3  20     1814.00     1923.27     48.56 o
 -13   3  20      958.38      910.83     31.49 o
 -11   3  20     5197.43     5297.17     91.29 o
  -9   3  20     9849.26    10050.92    176.23 o
  -7   3  20    21757.57    21046.95    364.33 o
  -5   3  20    18354.98    17886.00    286.79 o
  -3   3  20      541.22      672.07     23.18 o
  -1   3  20     2517.50     2594.83    102.80 o
   1   3  20     8522.23     8931.35    193.71 o
   3   3  20    10322.47    10395.30    113.60 o
   5   3  20     4217.45     3913.12    107.89 o
   7   3  20       27.26       21.64     18.22 o
   9   3  20     1523.03     1424.41     70.34 o
  11   3  20     4451.97     4655.06    224.94 o
  13   3  20     2592.13     2714.25    130.53 o
 -20   4  20      200.15      202.79     39.36 o
 -18   4  20     1002.32     1197.64     64.16 o
 -16   4  20      174.38      169.19     26.61 o
 -14   4  20     1020.07     1032.26     39.10 o
 -12   4  20     1225.21     1159.63     35.52 o
 -10   4  20     3634.38     3672.77     68.42 o
  -8   4  20     8248.88     8550.67    107.02 o
  -6   4  20    10854.60    10858.00    181.40 o
  -4   4  20     4755.42     4783.91     90.25 o
  -2   4  20      400.87      473.58     22.82 o
   0   4  20     1556.95     1487.18     39.32 o
   2   4  20     1842.38     1796.26     50.84 o
   4   4  20      980.78      861.09     32.02 o
   6   4  20        1.49        7.89     17.76 o
   8   4  20      287.05      213.26     41.20 o
  10   4  20     1159.43     1094.06     75.94 o
  12   4  20     1066.43     1131.04     97.52 o
 -19   5  20      389.97      393.77     58.23 o
 -17   5  20     1757.92     1704.76     63.47 o
 -15   5  20      976.56     1019.90     46.00 o
 -13   5  20        5.74        5.74     16.22 o
 -11   5  20       91.55       49.73     22.63 o
  -9   5  20       20.85       27.71     16.53 o
  -7   5  20      168.07      200.28     21.81 o
  -5   5  20      225.69      286.86     28.82 o
  -3   5  20      161.33      169.96     20.97 o
  -1   5  20     2599.61     2582.95     58.61 o
   1   5  20     1776.20     1827.27     46.83 o
   3   5  20     1009.59     1220.71     57.93 o
   5   5  20     1014.52     1092.60     80.19 o
   7   5  20      549.64      521.44     54.31 o
   9   5  20      469.74      544.29     59.47 o
  11   5  20      515.93      558.67     74.45 o
 -16   6  20     1677.12     1701.39     74.21 o
 -14   6  20      965.13     1039.11     66.51 o
 -12   6  20        0.68      -22.80     22.80 o
 -10   6  20      595.19      628.60     42.45 o
  -8   6  20     2699.06     2571.15     70.66 o
  -6   6  20     5871.08     6423.21    168.30 o
  -4   6  20     2250.49     2413.25     66.05 o
  -2   6  20     1021.71     1120.79     57.89 o
   0   6  20     2691.00     2841.61     96.09 o
   2   6  20     3872.53     3611.21    128.72 o
   4   6  20     4170.82     4078.39    106.88 o
   6   6  20      637.75      785.22     63.09 o
   8   6  20        8.11       38.66     43.70 o
 -13   7  20        0.11       25.96     33.38 o
 -11   7  20      179.11      184.89     41.14 o
  -9   7  20      471.69      448.76     61.04 o
  -7   7  20     1753.48     1618.69    115.91 o
  -5   7  20      361.55      417.73     50.85 o
  -3   7  20       35.76       30.13     31.36 o
  -1   7  20       58.08       89.94     24.17 o
   1   7  20      566.25      534.90     42.07 o
   3   7  20      832.75      782.03     88.14 o
   5   7  20     1059.08     1095.40     89.19 o
   7   7  20      246.15      323.70     61.98 o
 -10   8  20        0.07       -9.51     41.15 o
  -8   8  20       91.65       44.71     41.10 o
  -6   8  20       13.60       70.06     43.83 o
  -4   8  20        0.43      -31.27     31.27 o
  -2   8  20      201.77      279.90     82.81 o
   0   8  20      165.01      152.73     32.22 o
   2   8  20      426.38      502.57     60.07 o
 -21   1  21      125.90      102.60     42.60 o
 -19   1  21      116.48      147.58     32.78 o
 -17   1  21     3038.66     2991.75     81.36 o
 -15   1  21     8829.08     8619.86    220.28 o
 -13   1  21    15834.49    15995.09    268.92 o
 -11   1  21     7594.29     7606.70    115.62 o
  -9   1  21     1412.64     1485.61     37.28 o
  -7   1  21    19171.48    18789.57    312.47 o
  -5   1  21    14839.29    14670.07    200.55 o
  -3   1  21     3771.76     3692.22     64.05 o
  -1   1  21     1406.96     1378.05     33.56 o
   1   1  21      232.79      263.59     16.65 o
   3   1  21    13092.14    12963.88    160.95 o
   5   1  21    15399.34    15412.03    190.96 o
   7   1  21     6432.39     6058.10    104.33 o
   9   1  21     1147.47     1204.45     53.09 o
  11   1  21       49.38       23.49     23.97 o
  13   1  21     1238.65     1370.73     81.57 o
 -22   2  21     1174.91     1062.77     89.19 o
 -20   2  21      417.27      373.53     37.24 o
 -18   2  21     4543.16     4801.13    139.97 o
 -16   2  21     3169.43     3303.03     79.91 o
 -14   2  21     6143.91     6094.81     99.71 o
 -12   2  21     8251.41     8163.88    176.87 o
 -10   2  21     1578.56     1642.67     36.07 o
  -8   2  21       35.13       38.07      9.70 o
  -6   2  21     1212.26     1213.38     29.61 o
  -4   2  21     8509.09     8188.91     95.10 o
  -2   2  21     8776.36     8795.08    152.63 o
   0   2  21      790.63      770.36     32.82 o
   2   2  21    13776.43    13841.07    191.30 o
   4   2  21     9486.67     9012.21    143.49 o
   6   2  21     5188.24     5278.54    124.79 o
   8   2  21     4735.85     4381.54    112.12 o
  10   2  21      621.28      602.81     54.24 o
  12   2  21      315.00      309.02     37.30 o
  14   2  21      972.87      919.66     71.26 o
 -21   3  21       26.28       32.81     32.04 o
 -19   3  21      555.93      633.51     45.85 o
 -17   3  21     1845.39     1864.27     60.68 o
 -15   3  21       31.24       13.96     14.62 o
 -13   3  21      237.89      220.14     19.19 o
 -11   3  21     3330.50     3337.16     55.43 o
  -9   3  21     2772.06     2715.11     45.05 o
  -7   3  21        0.60       12.65      9.56 o
  -5   3  21     1130.34     1135.44     30.67 o
  -3   3  21      817.81      964.20     32.67 o
  -1   3  21      751.94      825.94     34.95 o
   1   3  21      980.59      949.62     41.52 o
   3   3  21     1036.27      983.45     33.37 o
   5   3  21      173.49      125.36     23.00 o
   7   3  21        2.28        9.82     24.41 o
   9   3  21      152.46      179.19     35.11 o
  11   3  21      532.67      597.57     72.87 o
  13   3  21       35.75      -21.40     40.73 o
 -20   4  21      365.82      393.89     51.10 o
 -18   4  21       33.56       -0.95     21.49 o
 -16   4  21     4233.71     4205.64    131.44 o
 -14   4  21      545.68      614.90     35.08 o
 -12   4  21       79.79       76.71     14.48 o
 -10   4  21     1193.36     1154.24     35.18 o
  -8   4  21       41.98       52.60     12.87 o
  -6   4  21     6125.30     6080.44    173.05 o
  -4   4  21    13733.30    13981.30    302.94 o
  -2   4  21     3109.92     3206.23     74.14 o
   0   4  21       37.96       57.48     14.43 o
   2   4  21       54.73       66.42     19.06 o
   4   4  21     2111.95     2119.79     76.02 o
   6   4  21     4305.09     4526.73    146.47 o
   8   4  21      279.06      382.25     65.82 o
  10   4  21       18.78       58.38     34.86 o
  12   4  21      138.69      108.35     49.91 o
 -17   5  21      557.65      566.13     41.99 o
 -15   5  21     4411.32     4573.27    113.02 o
 -13   5  21     4422.10     4423.57    114.14 o
 -11   5  21      639.46      636.77     42.96 o
  -9   5  21       40.58       10.07     17.42 o
  -7   5  21     2467.89     2468.63     57.40 o
  -5   5  21     8715.99     8545.33    193.84 o
  -3   5  21     2113.14     2094.27     65.87 o
  -1   5  21       87.05       69.51     15.94 o
   1   5  21      496.93      584.23     32.87 o
   3   5  21     2394.79     2517.48     69.16 o
   5   5  21     4937.71     5010.18    229.51 o
   7   5  21     2489.16     2540.13    150.28 o
   9   5  21      320.52      396.87     62.67 o
  11   5  21       61.02       98.09     57.77 o
 -16   6  21     1264.43     1346.58    112.43 o
 -14   6  21      674.59      620.22     54.81 o
 -12   6  21       14.43       38.41     26.96 o
 -10   6  21       32.80       -1.55     19.09 o
  -8   6  21       54.62       42.73     23.69 o
  -6   6  21      249.65      190.14     31.93 o
  -4   6  21      497.88      460.61     52.88 o
  -2   6  21      202.23      167.79     22.32 o
   0   6  21      662.93      743.79     52.01 o
   2   6  21      218.48      162.50     29.95 o
   4   6  21      264.30      198.45     35.09 o
   6   6  21      795.10      774.94     63.36 o
   8   6  21      241.94      219.15     56.54 o
 -13   7  21      908.62      831.59     69.77 o
 -11   7  21       29.49       19.14     32.06 o
  -9   7  21      620.33      580.12     60.06 o
  -7   7  21     1965.78     1908.12    100.64 o
  -5   7  21     2782.90     2792.52    195.60 o
  -3   7  21     3732.65     3902.74    140.46 o
  -1   7  21      433.91      401.98     54.78 o
   1   7  21       87.89       19.71     23.52 o
   3   7  21       71.39       56.59     29.48 o
   5   7  21      115.20      131.87     48.42 o
  -8   8  21     1465.00     1603.74    110.89 o
  -6   8  21     1892.91     2160.41    122.83 o
  -4   8  21     1446.33     1293.46    101.79 o
  -2   8  21     1442.91     1502.18    105.49 o
   0   8  21      703.03      658.73     79.99 o
 -22   0  22     2346.10     2017.25    217.42 o
 -20   0  22     5597.13     5685.43    239.66 o
 -18   0  22      153.37      201.04     48.66 o
 -16   0  22      700.47      660.63     77.46 o
 -14   0  22     1519.58     1450.80     54.86 o
 -12   0  22     9170.75     9306.54    221.47 o
 -10   0  22      910.58      952.29     34.55 o
  -8   0  22     1878.11     1752.07     75.13 o
  -6   0  22     5835.19     5960.33    112.93 o
  -4   0  22    16922.01    17187.76    284.95 o
  -2   0  22    23093.67    23333.40    349.00 o
   0   0  22    14344.93    14498.79    279.62 o
   2   0  22     6866.05     6744.28    112.29 o
   4   0  22     1293.18     1359.49     97.43 o
   6   0  22     4251.86     4306.19    177.58 o
   8   0  22     2501.87     2279.12    115.30 o
  10   0  22     2373.04     2206.70    102.15 o
  12   0  22      125.85       86.97     42.24 o
 -21   1  22      899.63      893.55     86.24 o
 -19   1  22      240.04      250.15     37.70 o
 -17   1  22        0.28        7.18     18.42 o
 -15   1  22       24.00       12.96     14.52 o
 -13   1  22       53.00       55.60     11.95 o
 -11   1  22     7559.99     7430.72    139.60 o
  -9   1  22     3816.04     3924.01     58.37 o
  -7   1  22     5263.08     5036.83     76.75 o
  -5   1  22     5595.06     5405.04     86.49 o
  -3   1  22     1751.28     1848.17     36.29 o
  -1   1  22    16093.51    15493.50    192.79 o
   1   1  22     4220.34     4104.63    101.78 o
   3   1  22      266.23      277.69     26.20 o
   5   1  22      717.88      679.00     45.57 o
   7   1  22      356.15      378.21     31.14 o
   9   1  22     1476.87     1313.86     54.80 o
  11   1  22      420.39      418.14     39.48 o
  13   1  22        7.93       44.74     30.82 o
 -20   2  22       20.53       54.30     35.34 o
 -18   2  22     1600.99     1553.93     55.21 o
 -16   2  22        1.97       15.86     14.17 o
 -14   2  22     4402.69     4122.47     75.36 o
 -12   2  22     1646.14     1705.12     43.36 o
 -10   2  22       24.13       43.59     11.93 o
  -8   2  22     1669.04     1733.94     43.00 o
  -6   2  22      248.68      276.46     24.06 o
  -4   2  22       18.23       31.46     11.05 o
  -2   2  22     1753.14     2087.40     45.26 o
   0   2  22     4037.23     4394.25     98.27 o
   2   2  22      697.08      748.85     50.25 o
   4   2  22      293.86      261.78     26.98 o
   6   2  22     2776.48     2534.79    119.95 o
   8   2  22      636.03      684.77     62.67 o
  10   2  22        8.37       27.49     28.14 o
  12   2  22        0.15       45.04     43.35 o
 -21   3  22     1709.73     1812.31    102.76 o
 -19   3  22      945.84      826.29     57.72 o
 -17   3  22       11.33       31.82     20.94 o
 -15   3  22     1038.77      936.04     48.99 o
 -13   3  22     4446.28     4434.04    102.42 o
 -11   3  22     6415.55     6633.51     82.57 o
  -9   3  22    12559.62    12471.67    197.64 o
  -7   3  22     1168.78     1113.06     34.73 o
  -5   3  22    15607.24    16129.16    295.15 o
  -3   3  22    32149.06    30909.52    561.95 o
  -1   3  22     9336.81     9214.84    167.49 o
   1   3  22     2079.91     2149.77     59.95 o
   3   3  22       64.48       51.29     14.62 o
   5   3  22      578.85      584.81     38.36 o
   7   3  22     5831.55     5541.27    167.69 o
   9   3  22     4386.59     4376.11    120.89 o
  11   3  22     1270.07     1369.36    119.93 o
 -20   4  22      575.75      787.09     81.91 o
 -18   4  22       43.16       33.79     24.01 o
 -16   4  22       45.59       29.11     21.18 o
 -14   4  22      871.92      859.03     41.79 o
 -12   4  22     1819.78     1859.37     70.86 o
 -10   4  22     1338.74     1418.28     54.01 o
  -8   4  22       30.99       42.20     14.03 o
  -6   4  22     1163.76     1104.14     30.33 o
  -4   4  22     5115.33     4668.79    146.90 o
  -2   4  22     4468.09     4202.31    116.69 o
   0   4  22     3252.15     3145.93     69.38 o
   2   4  22      798.10      741.46     58.22 o
   4   4  22       22.62       -8.24     15.85 o
   6   4  22      728.73      666.82     53.07 o
   8   4  22      849.16      828.12     66.15 o
  10   4  22      753.18      646.52     75.88 o
 -17   5  22        3.34       13.41     23.31 o
 -15   5  22       11.36       15.19     20.39 o
 -13   5  22     1910.37     1895.61     73.15 o
 -11   5  22     3014.57     2747.92     76.43 o
  -9   5  22     1673.94     1540.99     64.32 o
  -7   5  22     2213.30     1995.48     62.32 o
  -5   5  22        9.60       -0.45     13.54 o
  -3   5  22     1030.58     1161.56     40.12 o
  -1   5  22     1032.15     1078.60     37.92 o
   1   5  22        1.38        9.95     16.14 o
   3   5  22       82.59       43.52     23.57 o
   5   5  22      327.94      365.22     82.71 o
   7   5  22      604.74      535.44     90.84 o
   9   5  22      902.44     1141.72    147.66 o
 -16   6  22      427.87      482.97     64.59 o
 -14   6  22     3084.32     3282.80    115.57 o
 -12   6  22     3001.49     3119.08    155.71 o
 -10   6  22     2136.64     2042.46     66.90 o
  -8   6  22      627.16      633.18     49.21 o
  -6   6  22       90.09       52.40     26.53 o
  -4   6  22     1307.69     1480.85     72.28 o
  -2   6  22     2797.88     2720.03    177.13 o
   0   6  22     1591.65     1594.49     63.88 o
   2   6  22      156.07       96.78     29.71 o
   4   6  22       63.30       53.80     30.27 o
   6   6  22     1635.29     1877.28    109.55 o
   8   6  22     3013.66     3361.51    144.79 o
 -13   7  22     1446.05     1523.15     86.76 o
 -11   7  22      382.55      512.33    110.15 o
  -9   7  22      226.98      272.23     57.89 o
  -7   7  22       15.92       -1.38     31.48 o
  -5   7  22      480.21      459.67     58.44 o
  -3   7  22     1896.37     1926.87    173.84 o
  -1   7  22      721.37      672.95     67.55 o
   1   7  22      170.14      145.89     30.99 o
   3   7  22       30.28       70.14     30.83 o
   5   7  22      525.24      562.87     73.13 o
  -8   8  22        9.05       -9.89    105.90 o
  -6   8  22       48.80       47.57     45.93 o
  -4   8  22       99.68      108.13     46.19 o
  -2   8  22       59.34       21.73     40.79 o
 -21   1  23      912.08      783.73     72.65 o
 -19   1  23     3316.95     2976.91    129.51 o
 -17   1  23     1999.83     1947.40     77.51 o
 -15   1  23       30.89       29.73     15.38 o
 -13   1  23      816.14      900.51     31.02 o
 -11   1  23     3271.40     3147.14     58.43 o
  -9   1  23    14604.44    14502.36    271.83 o
  -7   1  23    10316.62    10537.33    131.01 o
  -5   1  23     2318.87     1965.49     43.51 o
  -3   1  23      328.73      231.05     15.87 o
  -1   1  23     7822.85     7918.73     90.19 o
   1   1  23    16705.12    16323.85    304.07 o
   3   1  23     3738.47     3566.13     77.37 o
   5   1  23       14.29       -5.01     17.99 o
   7   1  23     1060.08      978.59     58.13 o
   9   1  23     2274.44     2119.75     65.60 o
  11   1  23     2087.72     2159.70     73.81 o
  13   1  23     1469.57     1475.64     79.29 o
 -20   2  23     1882.80     1819.15    104.68 o
 -18   2  23     2034.81     1974.93    100.40 o
 -16   2  23      649.93      615.71     29.61 o
 -14   2  23        3.24       29.46     14.09 o
 -12   2  23     6563.04     6468.01    153.88 o
 -10   2  23    15537.80    15490.31    270.04 o
  -8   2  23     7752.57     7495.70     86.08 o
  -6   2  23     1500.61     1390.01     35.24 o
  -4   2  23     2911.08     2929.61     51.78 o
  -2   2  23     6451.22     6466.50     95.90 o
   0   2  23     3805.54     3968.60    122.85 o
   2   2  23     6191.37     6370.39    145.04 o
   4   2  23     2276.89     2307.19     92.36 o
   6   2  23      312.34      339.05     38.94 o
   8   2  23     1113.94     1138.08     66.13 o
  10   2  23     3164.54     3336.52    137.72 o
  12   2  23     2649.78     2735.17    133.54 o
 -19   3  23      186.43      110.34     28.58 o
 -17   3  23      329.46      334.36     33.95 o
 -15   3  23      702.71      674.56     36.96 o
 -13   3  23      705.49      764.38     32.26 o
 -11   3  23        2.71       11.44     11.34 o
  -9   3  23     4624.19     4539.17     93.44 o
  -7   3  23        5.08       -4.96     10.93 o
  -5   3  23     5822.00     5834.00    102.76 o
  -3   3  23      103.38       99.66     16.57 o
  -1   3  23       76.23       83.92     18.22 o
   1   3  23      196.28      154.13     26.23 o
   3   3  23        0.54        8.18     14.18 o
   5   3  23        0.07        7.44     18.76 o
   7   3  23       53.43       51.44     27.89 o
   9   3  23      298.63      257.97     42.46 o
  11   3  23       94.65      118.45     57.35 o
 -18   4  23     1023.60      949.36     53.77 o
 -16   4  23     1111.90     1170.79     50.78 o
 -14   4  23       71.67       68.65     17.90 o
 -12   4  23     2130.01     2169.87     75.07 o
 -10   4  23     4208.10     4331.50    117.26 o
  -8   4  23     5511.99     5255.92    124.40 o
  -6   4  23      323.80      346.47     20.10 o
  -4   4  23     1824.34     1678.58     52.73 o
  -2   4  23     4993.30     5149.03    102.70 o
   0   4  23     3290.71     3526.61     93.14 o
   2   4  23     1415.74     1235.19     57.64 o
   4   4  23     1038.89     1048.97     58.74 o
   6   4  23      435.91      542.74     49.98 o
   8   4  23     1979.89     2022.04    166.53 o
  10   4  23     2470.53     2820.61    223.98 o
 -17   5  23      961.88      925.18     49.88 o
 -15   5  23      433.42      464.19     46.21 o
 -13   5  23     1212.19     1171.22     58.61 o
 -11   5  23     4314.81     4132.06    105.59 o
  -9   5  23     2541.95     2465.61     77.11 o
  -7   5  23     2296.05     2114.82     97.10 o
  -5   5  23      863.74      851.35     38.33 o
  -3   5  23     2575.28     2444.14     71.76 o
  -1   5  23     4368.30     4078.10     97.77 o
   1   5  23     3997.81     4005.77    135.50 o
   3   5  23     3222.83     3237.38     92.99 o
   5   5  23      136.42      135.70     35.58 o
   7   5  23      886.84      838.87     81.62 o
   9   5  23     1303.29     1371.80    102.78 o
 -14   6  23      542.93      492.15     58.31 o
 -12   6  23      387.98      363.61     45.81 o
 -10   6  23       75.81       62.59     27.34 o
  -8   6  23      146.70      111.62     33.79 o
  -6   6  23      637.10      587.63     73.89 o
  -4   6  23      231.97      206.90     39.83 o
  -2   6  23      248.03      255.09     47.53 o
   0   6  23       33.05       32.04     22.05 o
   2   6  23       55.53       68.47     27.36 o
   4   6  23       64.07       51.68     31.49 o
   6   6  23       62.52       44.01     44.36 o
 -11   7  23      248.75      276.54     60.56 o
  -9   7  23      631.35      581.90     74.68 o
  -7   7  23     1070.12     1150.19    110.30 o
  -5   7  23      532.70      561.93     63.50 o
  -3   7  23      107.02      185.06     45.85 o
  -1   7  23     2319.72     2363.78    108.27 o
   1   7  23     1621.93     1488.15     96.96 o
   3   7  23      724.89      750.30     70.00 o
 -20   0  24      560.37      499.68    155.47 o
 -18   0  24     5767.35     5724.34    182.99 o
 -16   0  24     3731.97     3520.46    118.99 o
 -14   0  24      596.90      626.91     52.81 o
 -12   0  24        9.94       29.83     17.08 o
 -10   0  24     5886.72     6251.47    143.92 o
  -8   0  24    25341.94    26493.53    532.71 o
  -6   0  24    30636.04    31614.50    507.72 o
  -4   0  24     9945.35     9956.98    192.84 o
  -2   0  24       18.00       42.48     19.23 o
   0   0  24     4140.66     3845.78     96.75 o
   2   0  24    11749.13    11180.14    479.35 o
   4   0  24     5996.71     5823.76    195.04 o
   6   0  24      840.53      733.28     54.86 o
   8   0  24      123.52       35.83     31.82 o
  10   0  24      497.97      504.88     59.14 o
  12   0  24     4219.26     4356.19    191.83 o
 -21   1  24       88.18       74.71     43.95 o
 -19   1  24     1050.11      962.28     58.36 o
 -17   1  24     1062.73     1038.51     52.98 o
 -15   1  24      326.27      362.04     27.34 o
 -13   1  24       57.73       59.06     12.93 o
 -11   1  24       19.50       20.14     13.10 o
  -9   1  24     6080.26     5938.84     79.45 o
  -7   1  24     6078.35     6283.57    123.82 o
  -5   1  24      471.76      651.27     29.12 o
  -3   1  24      407.20      420.09     20.26 o
  -1   1  24     2101.04     1881.60     36.27 o
   1   1  24     1332.89     1271.75     58.47 o
   3   1  24     3981.94     3960.91    107.28 o
   5   1  24     2260.56     2117.46     81.26 o
   7   1  24       24.20        7.40     22.43 o
   9   1  24      119.56       94.10     45.56 o
  11   1  24      479.73      398.26     54.64 o
 -20   2  24      184.76      187.82     49.78 o
 -18   2  24      228.05      347.11     38.88 o
 -16   2  24     1901.10     1817.67     70.10 o
 -14   2  24     1761.49     1783.29     44.14 o
 -12   2  24      616.78      615.20     26.64 o
 -10   2  24     1226.07     1231.28     33.26 o
  -8   2  24     1231.13     1313.81     35.36 o
  -6   2  24     4787.95     4760.29     86.31 o
  -4   2  24     3781.55     3721.07    110.75 o
  -2   2  24       67.00       83.74     23.24 o
   0   2  24     2806.68     2754.02     57.25 o
   2   2  24     3165.76     3294.85    105.50 o
   4   2  24      619.52      708.03     72.97 o
   6   2  24      448.69      475.62     45.41 o
   8   2  24       10.55       -5.03     26.21 o
  10   2  24      399.02      369.16     53.82 o
 -19   3  24      759.62      734.16     65.96 o
 -17   3  24     3874.08     4016.43     90.28 o
 -15   3  24     2383.94     2272.45     67.94 o
 -13   3  24      417.44      441.24     26.47 o
 -11   3  24      416.95      414.33     22.33 o
  -9   3  24     3522.89     3839.41     80.07 o
  -7   3  24     9602.58     9801.31    154.00 o
  -5   3  24     7682.36     7683.64    118.76 o
  -3   3  24     1426.92     1509.88     61.11 o
  -1   3  24      423.93      343.94     27.81 o
   1   3  24      749.54      804.08     46.88 o
   3   3  24     6705.73     6504.77    170.94 o
   5   3  24     7599.49     7122.12    144.52 o
   7   3  24     1214.80     1188.94     83.83 o
   9   3  24      523.38      449.30     59.05 o
  11   3  24     1474.15     1541.77    128.94 o
 -18   4  24       54.82       58.90     26.42 o
 -16   4  24     1248.47     1254.05     55.84 o
 -14   4  24     1123.11     1087.29     42.76 o
 -12   4  24      284.82      241.22     24.81 o
 -10   4  24     2784.26     2831.38     93.41 o
  -8   4  24     2264.70     2315.56     56.76 o
  -6   4  24     1129.85     1086.80     45.52 o
  -4   4  24      901.19      844.85     53.17 o
  -2   4  24      154.20      185.46     21.62 o
   0   4  24      385.97      373.65     31.99 o
   2   4  24     1219.22     1257.91     60.39 o
   4   4  24     1710.97     1811.33     74.22 o
   6   4  24      372.70      368.28     44.49 o
   8   4  24        0.87       18.80     45.61 o
 -17   5  24       40.69       49.38     30.75 o
 -15   5  24     1314.86     1378.50     69.53 o
 -13   5  24     1069.18     1037.78     57.45 o
 -11   5  24        3.09       27.72     22.57 o
  -9   5  24      120.76       60.16     22.99 o
  -7   5  24      445.99      440.03     38.46 o
  -5   5  24       96.51      167.41     30.31 o
  -3   5  24      869.11      879.32     44.53 o
  -1   5  24        0.46       -3.77     16.41 o
   1   5  24      712.40      634.35     46.69 o
   3   5  24      618.24      655.55     50.57 o
   5   5  24      465.11      562.82     56.43 o
   7   5  24       60.01       71.66     44.71 o
 -14   6  24     1173.11     1166.66     88.33 o
 -12   6  24      124.13      145.40     34.15 o
 -10   6  24      373.32      314.89     44.03 o
  -8   6  24     2955.27     2780.57    135.83 o
  -6   6  24     3311.66     3048.88     97.07 o
  -4   6  24      868.08      894.74     75.97 o
  -2   6  24      117.04       83.42     33.76 o
   0   6  24     1646.03     1778.32     68.55 o
   2   6  24     2223.61     2390.49     89.58 o
   4   6  24     1562.12     1586.41    100.44 o
   6   6  24     1381.77     1364.84    124.76 o
 -11   7  24      875.84      869.91     90.18 o
  -9   7  24      724.57      594.14     77.07 o
  -7   7  24      409.09      394.90     65.96 o
  -5   7  24     1392.88     1247.63     96.97 o
  -3   7  24      416.28      282.17     58.28 o
  -1   7  24      175.29      139.91     48.92 o
   1   7  24     1121.29     1140.67     78.86 o
 -19   1  25      100.41       58.12     32.35 o
 -17   1  25     3320.47     3213.19    123.97 o
 -15   1  25     5851.17     5797.72    189.00 o
 -13   1  25     5719.19     5952.79    144.16 o
 -11   1  25     2825.68     3162.52     58.93 o
  -9   1  25      266.62      353.43     24.96 o
  -7   1  25      626.09      667.38     30.28 o
  -5   1  25     5251.35     5047.15    136.00 o
  -3   1  25     3047.08     3131.46     56.33 o
  -1   1  25       24.01       27.77     10.60 o
   1   1  25      198.15      226.84     23.83 o
   3   1  25     2200.53     2275.41    111.51 o
   5   1  25     5970.10     5879.28    123.45 o
   7   1  25     5067.43     4754.22    131.64 o
   9   1  25     1533.00     1449.10     75.33 o
  11   1  25        3.92        1.56     39.17 o
 -20   2  25       82.66       78.07     39.46 o
 -18   2  25     1019.13     1048.53     58.39 o
 -16   2  25     6348.68     6262.24    143.48 o
 -14   2  25     5710.63     5746.83    179.06 o
 -12   2  25     5158.92     5143.44    128.10 o
 -10   2  25     4109.77     4077.73    105.67 o
  -8   2  25      821.14      781.78     28.95 o
  -6   2  25     5245.94     5352.57     98.09 o
  -4   2  25     3159.47     3128.01     67.44 o
  -2   2  25     4458.76     4152.87    135.40 o
   0   2  25     2032.92     2006.45     45.13 o
   2   2  25     2827.29     2754.97     68.11 o
   4   2  25    10202.14    10014.39    183.79 o
   6   2  25     5425.19     5183.82    158.10 o
   8   2  25     1089.24     1215.03    109.88 o
  10   2  25      608.43      589.19     65.43 o
 -19   3  25      105.75       38.27     29.06 o
 -17   3  25      580.88      595.36     40.69 o
 -15   3  25      335.57      348.35     28.87 o
 -13   3  25       97.91       73.07     16.72 o
 -11   3  25      128.14      138.44     17.71 o
  -9   3  25      487.68      512.08     25.39 o
  -7   3  25        0.16        0.72     11.86 o
  -5   3  25      269.96      278.90     21.05 o
  -3   3  25      114.06      209.91     30.34 o
  -1   3  25       80.97      126.75     21.68 o
   1   3  25       28.65       59.26     16.15 o
   3   3  25        1.60      -12.24     20.59 o
   5   3  25      558.89      531.21     41.23 o
   7   3  25      627.97      530.25     73.15 o
   9   3  25        7.05       35.43     36.86 o
 -18   4  25       33.62       25.23     28.53 o
 -16   4  25      256.27      279.48     30.34 o
 -14   4  25     3207.26     3219.33     80.49 o
 -12   4  25     1883.00     1807.49     79.69 o
 -10   4  25        2.79       -3.37     17.34 o
  -8   4  25       42.30       52.34     17.26 o
  -6   4  25     4286.75     4467.80    118.51 o
  -4   4  25    11733.39    11529.48    245.14 o
  -2   4  25     6520.35     6673.37    142.13 o
   0   4  25       36.01       41.17     22.75 o
   2   4  25      156.92      138.95     32.42 o
   4   4  25      680.61      669.38     52.50 o
   6   4  25     2975.36     3084.66    143.02 o
   8   4  25     1695.56     1960.73    136.27 o
 -15   5  25     2961.82     2679.90    109.74 o
 -13   5  25     4126.70     3935.99     97.64 o
 -11   5  25      488.97      479.57     46.93 o
  -9   5  25      531.73      620.70     47.67 o
  -7   5  25      971.69     1015.63     57.24 o
  -5   5  25     1678.62     1681.93     72.80 o
  -3   5  25     4483.52     4339.65    133.16 o
  -1   5  25     2251.85     2385.78    134.76 o
   1   5  25        0.37        1.11     22.86 o
   3   5  25     1023.76     1121.83     94.39 o
   5   5  25     2210.57     2044.79    181.24 o
   7   5  25     2012.23     2011.62    198.41 o
 -14   6  25      354.51      221.45     51.20 o
 -12   6  25       16.08       27.17     30.41 o
 -10   6  25       52.10       43.38     30.22 o
  -8   6  25      280.16      298.55     51.74 o
  -6   6  25       48.82       19.89     30.58 o
  -4   6  25        0.26       19.77     32.33 o
  -2   6  25      185.51      163.93     43.70 o
   0   6  25      452.16      469.42     44.44 o
   2   6  25       63.64       95.05     33.86 o
   4   6  25      186.91       72.58     44.13 o
  -9   7  25       30.42       -7.57     38.91 o
  -7   7  25     1197.82     1220.14     99.38 o
  -5   7  25     1574.74     1724.27    113.85 o
  -3   7  25      833.68      940.41    125.79 o
  -1   7  25     1188.80     1117.72     97.73 o
 -20   0  26     5623.72     6049.40    475.69 o
 -18   0  26     3211.44     3569.04    129.77 o
 -16   0  26     1141.34     1019.80     81.27 o
 -14   0  26     2208.08     2302.57     77.65 o
 -12   0  26      188.93      202.54     29.66 o
 -10   0  26     5659.76     5593.19    118.58 o
  -8   0  26     4693.88     4631.85     90.02 o
  -6   0  26     2552.56     2437.84     87.79 o
  -4   0  26     8791.56     9069.25    182.50 o
  -2   0  26    13896.84    13652.78    334.24 o
   0   0  26    13931.57    12774.83    208.76 o
   2   0  26     7647.61     6921.71    562.56 o
   4   0  26        1.13      -21.58     33.50 o
   6   0  26     3662.75     3371.03    167.08 o
   8   0  26     3191.93     2831.57    162.39 o
  10   0  26      855.62      821.97     78.62 o
 -19   1  26     1256.11     1264.72     85.45 o
 -17   1  26       32.83       12.62     22.04 o
 -15   1  26       21.38       19.93     18.25 o
 -13   1  26      719.98      733.66     33.52 o
 -11   1  26      633.26      646.00     23.89 o
  -9   1  26      151.22      152.96     19.87 o
  -7   1  26      244.42      243.31     23.36 o
  -5   1  26     2138.04     2196.66     58.27 o
  -3   1  26     4704.10     4616.88    113.49 o
  -1   1  26     3815.59     3663.21    103.25 o
   1   1  26     4367.03     4099.43    122.66 o
   3   1  26      152.63      163.34     28.55 o
   5   1  26      284.74      236.02     34.07 o
   7   1  26      448.84      483.03     46.71 o
   9   1  26      429.29      393.72     51.99 o
 -18   2  26      122.17      189.57     35.39 o
 -16   2  26      136.91      132.68     27.78 o
 -14   2  26      981.71      973.99     48.07 o
 -12   2  26     3489.43     3528.06    112.95 o
 -10   2  26      775.00      837.39     36.53 o
  -8   2  26      235.90      254.99     19.00 o
  -6   2  26     1591.19     1436.40     39.22 o
  -4   2  26       30.05       17.65     13.28 o
  -2   2  26     3087.51     2880.90     65.86 o
   0   2  26     2138.09     2191.05     49.68 o
   2   2  26       34.22       48.60     19.20 o
   4   2  26        0.05       29.78     23.86 o
   6   2  26      433.66      416.02     71.34 o
   8   2  26      734.40      720.80     67.10 o
  10   2  26      801.45      785.72     83.05 o
 -19   3  26      424.56      407.88     61.72 o
 -17   3  26      172.20      158.38     29.04 o
 -15   3  26      142.71      143.14     22.39 o
 -13   3  26     2270.38     2002.24     53.84 o
 -11   3  26     5476.03     5470.03    147.97 o
  -9   3  26     2514.86     2677.56     69.90 o
  -7   3  26       19.96        1.10     12.20 o
  -5   3  26     4549.80     4431.49     86.70 o
  -3   3  26    10018.60     9723.49    239.91 o
  -1   3  26     7865.39     7828.74    200.84 o
   1   3  26     2323.23     2407.59     96.97 o
   3   3  26      531.01      493.62     60.21 o
   5   3  26      250.09      261.05     38.29 o
   7   3  26     2514.23     2587.23    119.17 o
   9   3  26     2799.03     2773.43    132.20 o
 -16   4  26       12.35       25.09     21.55 o
 -14   4  26     1272.54     1319.05     63.69 o
 -12   4  26      715.78      676.25     49.14 o
 -10   4  26       14.55        2.93     19.35 o
  -8   4  26      144.57      137.04     27.53 o
  -6   4  26      394.85      446.30     33.98 o
  -4   4  26     2911.41     3044.73     73.58 o
  -2   4  26     4226.49     4037.79    103.95 o
   0   4  26     5131.57     5169.52    141.44 o
   2   4  26     1100.16     1217.06     69.21 o
   4   4  26      102.86      134.63     33.60 o
   6   4  26      734.54      787.39     79.48 o
   8   4  26      277.34      105.71     74.97 o
 -15   5  26       11.16       22.40     32.09 o
 -13   5  26     1118.55     1036.14     59.68 o
 -11   5  26     1914.98     1984.08     72.52 o
  -9   5  26     1135.63     1048.51     59.69 o
  -7   5  26       74.29       55.34     25.13 o
  -5   5  26        5.49       -8.56     21.73 o
  -3   5  26        9.38       22.31     28.48 o
  -1   5  26       36.03       46.75     23.98 o
   1   5  26      180.49      211.77     41.03 o
   3   5  26      196.54      149.77     40.28 o
   5   5  26      312.85      526.66    171.68 o
 -12   6  26     3477.76     3660.65    153.20 o
 -10   6  26     2170.22     2044.50    104.33 o
  -8   6  26      507.62      466.88     68.50 o
  -6   6  26       69.66      130.35     40.76 o
  -4   6  26      689.69      395.69     64.77 o
  -2   6  26     4211.69     4786.85    224.21 o
   0   6  26     2012.78     2039.16     94.00 o
   2   6  26      163.49       85.23     41.84 o
  -7   7  26        3.70       16.53     39.65 o
  -5   7  26       65.21       31.27     42.95 o
  -3   7  26      562.48      490.84     72.25 o
 -19   1  27     2534.26     2563.18    134.65 o
 -17   1  27      970.15      956.60     54.17 o
 -15   1  27       19.73       37.83     21.90 o
 -13   1  27      494.63      468.93     36.81 o
 -11   1  27     1143.57     1104.02     37.64 o
  -9   1  27     6623.29     6546.68    175.27 o
  -7   1  27    12559.31    12297.90    218.52 o
  -5   1  27     1842.01     1830.14     44.30 o
  -3   1  27     1712.15     1651.33     42.67 o
  -1   1  27     5536.65     5320.56    127.66 o
   1   1  27     5783.92     5917.76    191.64 o
   3   1  27     3033.04     3047.93    104.18 o
   5   1  27      459.11      498.47     55.73 o
   7   1  27      248.09      259.01     38.46 o
   9   1  27     1337.53     1410.75     92.58 o
 -18   2  27     1744.37     1991.50     96.11 o
 -16   2  27     1106.28     1226.78     56.79 o
 -14   2  27      214.40      172.89     27.41 o
 -12   2  27     4038.26     3980.60     79.96 o
 -10   2  27     8568.79     8243.40    172.87 o
  -8   2  27     9342.41     9104.90    182.39 o
  -6   2  27     3858.52     3894.04    118.00 o
  -4   2  27      773.52      676.29     37.32 o
  -2   2  27      298.75      338.71     28.58 o
   0   2  27     3386.27     3079.19    139.83 o
   2   2  27     5146.53     5127.16    125.89 o
   4   2  27     1038.20     1075.19     59.64 o
   6   2  27      154.46      161.56     35.94 o
   8   2  27     1253.68     1217.66     91.52 o
 -17   3  27        0.52        6.58     27.42 o
 -15   3  27     1345.06     1473.03     55.68 o
 -13   3  27      719.89      656.80     33.51 o
 -11   3  27        3.37        0.26     13.41 o
  -9   3  27      327.94      325.83     23.00 o
  -7   3  27     1890.19     1791.53     60.41 o
  -5   3  27      406.04      349.28     26.11 o
  -3   3  27       34.93       38.45     17.08 o
  -1   3  27      355.35      354.54     35.75 o
   1   3  27      691.95      769.93     40.11 o
   3   3  27       10.52        2.01     23.56 o
   5   3  27      102.62      108.43     33.51 o
   7   3  27      213.59      236.29     48.08 o
 -16   4  27     1336.42     1374.05     65.88 o
 -14   4  27      531.84      597.70     47.74 o
 -12   4  27      756.49      654.42     48.42 o
 -10   4  27     4312.23     4387.27    124.76 o
  -8   4  27     1777.06     1901.39     74.61 o
  -6   4  27     1189.06     1206.39     83.11 o
  -4   4  27       43.07       46.32     19.05 o
  -2   4  27      773.01      737.07     39.20 o
   0   4  27     2042.79     2170.83     94.83 o
   2   4  27     2522.26     2765.88     87.83 o
   4   4  27     1394.40     1305.05     70.49 o
   6   4  27        2.56       22.28     39.60 o
 -15   5  27      156.93      141.68     40.69 o
 -13   5  27      449.30      369.21     46.26 o
 -11   5  27     2656.49     2490.17     94.55 o
  -9   5  27     2863.91     2988.44    101.85 o
  -7   5  27     1752.64     1681.43     71.27 o
  -5   5  27     1802.21     1825.44     94.49 o
  -3   5  27        4.91      -10.87     29.76 o
  -1   5  27     3362.11     3402.54    158.04 o
   1   5  27     2074.64     1850.40     74.97 o
   3   5  27      203.57      133.89     83.78 o
 -10   6  27      279.16      320.49     49.33 o
  -8   6  27      142.51      116.74     47.76 o
  -6   6  27      183.22      130.52     46.62 o
  -4   6  27        1.33       10.13     44.16 o
  -2   6  27        5.33       -4.87     61.85 o
   0   6  27      234.45      226.54     57.89 o
 -18   0  28     1522.09     1505.08    210.48 o
 -16   0  28     1859.60     1801.99    126.34 o
 -14   0  28     2161.04     2254.25     97.09 o
 -12   0  28     3062.86     2845.42     85.52 o
 -10   0  28       10.54       20.89     19.65 o
  -8   0  28     9963.81     9818.68    284.24 o
  -6   0  28    17461.18    17065.76    317.72 o
  -4   0  28     1352.67     1624.84     75.46 o
  -2   0  28       99.08       69.88     39.44 o
   0   0  28      490.54      653.61     78.48 o
   2   0  28     4020.26     3866.62    200.45 o
   4   0  28     9256.57     8921.06    586.93 o
   6   0  28     1847.84     1746.23    136.04 o
   8   0  28       36.44        1.69     72.91 o
 -19   1  28       34.10       37.97     36.91 o
 -17   1  28     3364.88     3478.31    105.95 o
 -15   1  28     2025.51     2010.18     92.36 o
 -13   1  28       22.91       33.11     20.42 o
 -11   1  28      141.09      134.96     24.28 o
  -9   1  28        3.90        9.85     14.04 o
  -7   1  28     1324.49     1333.13     50.46 o
  -5   1  28     3544.50     3745.25     81.44 o
  -3   1  28      787.78      831.49     38.24 o
  -1   1  28      488.15      524.84     37.94 o
   1   1  28     1285.91     1188.82    100.54 o
   3   1  28     1409.31     1352.35     78.46 o
   5   1  28     1000.04     1007.10     75.03 o
   7   1  28      410.79      364.19     52.36 o
 -18   2  28        3.05        0.33     32.88 o
 -16   2  28      194.14      151.40     30.34 o
 -14   2  28     1491.58     1369.41     57.26 o
 -12   2  28      150.50      171.66     26.18 o
 -10   2  28      777.47      779.04     40.18 o
  -8   2  28      816.30      759.03     40.48 o
  -6   2  28      682.61      719.46     57.04 o
  -4   2  28     2152.62     1940.68     84.94 o
  -2   2  28       64.99       81.18     17.18 o
   0   2  28      341.61      354.83     37.84 o
   2   2  28     1341.69     1565.46     64.95 o
   4   2  28      295.32      284.62     38.53 o
   6   2  28      306.04      255.95     44.84 o
   8   2  28      141.41      114.68     47.47 o
 -17   3  28     2425.55     2704.88    132.41 o
 -15   3  28     3481.57     3534.40    147.75 o
 -13   3  28      972.61      991.64     49.42 o
 -11   3  28       68.07       81.85     18.34 o
  -9   3  28     1990.47     1996.28     46.75 o
  -7   3  28     4533.38     4724.93    117.19 o
  -5   3  28     5681.75     5676.80    169.20 o
  -3   3  28     2503.48     2371.09     63.77 o
  -1   3  28      293.17      270.31     33.72 o
   1   3  28     3202.03     3118.40    111.35 o
   3   3  28     2960.43     2930.57     92.50 o
   5   3  28     3203.41     3365.98    118.29 o
   7   3  28     1056.82      969.59     87.83 o
 -16   4  28      878.94      844.05     62.72 o
 -14   4  28     1112.05     1168.60     64.85 o
 -12   4  28      161.95      125.20     29.92 o
 -10   4  28      188.97      118.15     29.15 o
  -8   4  28     1555.54     1563.38     69.98 o
  -6   4  28     1325.77     1427.85     86.63 o
  -4   4  28      800.73      807.72     50.64 o
  -2   4  28       54.43       47.11     22.20 o
   0   4  28      146.85       94.50     31.12 o
   2   4  28     1655.40     1688.67     74.84 o
   4   4  28     1453.08     1455.27     96.82 o
 -13   5  28      237.49      315.59     48.40 o
 -11   5  28        2.96        7.85     28.41 o
  -9   5  28      786.93      731.90     57.69 o
  -7   5  28      544.55      456.69     48.21 o
  -5   5  28        8.01       -4.12     27.64 o
  -3   5  28      356.30      490.31     66.09 o
  -1   5  28      689.90      681.03     48.28 o
   1   5  28       36.90       69.32     32.10 o
   3   5  28      741.85      866.37    134.39 o
 -10   6  28      315.16      161.34     59.81 o
  -8   6  28     1597.24     1596.36    110.30 o
  -6   6  28     2746.15     2693.71    231.67 o
  -4   6  28     1777.83     1550.43    130.12 o
  -2   6  28      347.93      225.66     89.97 o
 -17   1  29      143.63       90.24     40.34 o
 -15   1  29     3278.89     3578.02    116.37 o
 -13   1  29     4554.81     4728.00    132.13 o
 -11   1  29     2189.09     2205.03     67.54 o
  -9   1  29        0.56       -4.64     14.48 o
  -7   1  29     1718.08     1571.46     47.21 o
  -5   1  29     4557.97     4476.79    125.23 o
  -3   1  29     6019.32     5921.25    224.90 o
  -1   1  29     2374.46     2312.90     69.14 o
   1   1  29       30.48       21.02     27.09 o
   3   1  29      522.18      559.73     58.31 o
   5   1  29     1557.85     1550.81    145.44 o
   7   1  29     1095.41     1085.52    235.78 o
 -16   2  29     1891.50     2061.61     80.42 o
 -14   2  29     3401.13     3407.92    111.11 o
 -12   2  29     2630.74     2774.78     69.55 o
 -10   2  29     2024.33     2166.33     60.82 o
  -8   2  29      149.86      179.71     29.73 o
  -6   2  29     4297.75     4139.57    157.17 o
  -4   2  29     6809.18     6425.25    181.69 o
  -2   2  29     1603.18     1528.73     60.36 o
   0   2  29      221.80      195.67     28.99 o
   2   2  29        5.20        5.42     22.72 o
   4   2  29     1408.31     1285.41     96.88 o
   6   2  29     4659.46     4501.73    149.35 o
 -15   3  29      492.83      521.70     53.70 o
 -13   3  29       98.43      156.20     26.16 o
 -11   3  29        3.65        0.26     18.10 o
  -9   3  29       71.13       68.29     17.00 o
  -7   3  29       74.51      111.38     20.85 o
  -5   3  29       61.61       46.21     19.26 o
  -3   3  29        0.08       32.98     25.18 o
  -1   3  29       13.24       52.49     23.63 o
   1   3  29      202.34      173.67     33.07 o
   3   3  29      375.52      262.42     45.88 o
   5   3  29       69.40       87.31     45.01 o
 -14   4  29     1012.80      946.63     63.73 o
 -12   4  29     2850.16     2886.77     98.90 o
 -10   4  29      579.29      556.69     45.12 o
  -8   4  29      364.03      402.30     42.98 o
  -6   4  29      707.49      621.20     51.29 o
  -4   4  29     1543.15     1660.03     70.27 o
  -2   4  29     3442.21     3347.08     90.23 o
   0   4  29     1502.64     1583.39     69.21 o
   2   4  29      414.22      460.97     55.97 o
   4   4  29     1277.85     1389.23    158.29 o
 -11   5  29      821.84      844.21     72.62 o
  -9   5  29        0.16       28.54     27.88 o
  -7   5  29      600.80      583.63     57.90 o
  -5   5  29     1812.50     1901.94    102.67 o
  -3   5  29     2921.43     2615.13    125.23 o
  -1   5  29      848.58      814.14     52.67 o
   1   5  29       31.76      -15.62     35.70 o
 -16   0  30       43.17       78.85     56.28 o
 -14   0  30     1796.94     1784.99     93.29 o
 -12   0  30     2335.57     2297.67     99.77 o
 -10   0  30     3424.45     3238.67    132.94 o
  -8   0  30     2392.42     2307.21    132.10 o
  -6   0  30       78.38       53.75     24.98 o
  -4   0  30     5381.96     5095.51    127.66 o
  -2   0  30     7003.07     7307.52    293.51 o
   0   0  30     5865.11     6011.53    609.23 o
   2   0  30     1605.31     1355.04    292.86 o
   4   0  30      892.04      898.90    155.75 o
   6   0  30      217.66       89.03     82.66 o
 -17   1  30     1117.26     1200.78     87.95 o
 -15   1  30       98.78      115.56     32.11 o
 -13   1  30     1194.55     1253.61     56.73 o
 -11   1  30      457.28      425.43     38.90 o
  -9   1  30      191.96       97.41     22.62 o
  -7   1  30       40.90       33.83     19.87 o
  -5   1  30      776.19      748.37     45.21 o
  -3   1  30     3039.98     3348.46    138.95 o
  -1   1  30     1467.30     1392.65     68.22 o
   1   1  30     1687.61     1544.57     82.87 o
   3   1  30      754.85      727.91     66.60 o
   5   1  30      171.72      168.23    125.67 o
 -16   2  30       56.97       85.49     40.01 o
 -14   2  30      314.22      356.53     40.13 o
 -12   2  30     1598.62     1555.48     56.68 o
 -10   2  30     1280.27     1385.49     54.99 o
  -8   2  30      432.33      500.36     41.22 o
  -6   2  30       44.70       17.46     22.42 o
  -4   2  30       20.00       24.88     21.85 o
  -2   2  30     1007.93      963.46     86.89 o
   0   2  30     1308.99     1398.02     77.28 o
   2   2  30      416.56      509.55     62.72 o
   4   2  30        1.13       29.41     33.76 o
 -15   3  30        5.91       14.85     25.37 o
 -13   3  30     2096.32     2173.55     91.78 o
 -11   3  30     5022.16     4799.70    152.20 o
  -9   3  30     2051.93     2025.95     61.39 o
  -7   3  30       82.44       79.19     24.54 o
  -5   3  30     1090.24     1185.51     60.38 o
  -3   3  30     3586.72     3659.21     86.30 o
  -1   3  30     5509.92     5601.79    118.77 o
   1   3  30     3636.29     3943.78    103.69 o
   3   3  30      292.12      321.17     54.31 o
 -14   4  30        1.06        0.54     33.45 o
 -12   4  30      487.28      356.36     44.96 o
 -10   4  30      495.86      451.12     45.71 o
  -8   4  30        2.22       16.28     25.77 o
  -6   4  30      283.18      262.55     40.51 o
  -4   4  30      860.20      886.92     47.11 o
  -2   4  30     2510.14     2427.09     79.00 o
   0   4  30      768.83      594.60     63.75 o
   2   4  30      292.29      260.60     52.63 o
  -9   5  30      800.20      738.02     89.40 o
  -7   5  30      160.99      103.95     42.02 o
  -5   5  30      130.58      112.42     48.21 o
  -3   5  30       61.60       34.80     51.54 o
  -1   5  30      291.49      391.11     58.55 o
 -15   1  31      414.95      359.19     70.04 o
 -13   1  31      587.44      554.08     59.74 o
 -11   1  31     3895.46     3930.83     94.07 o
  -9   1  31     4510.25     4294.75    111.82 o
  -7   1  31     5821.06     5951.42    185.98 o
  -5   1  31     3529.70     3637.64    123.87 o
  -3   1  31        1.02       45.52     25.21 o
  -1   1  31     1154.55     1214.84     86.00 o
   1   1  31     2263.96     2212.18     97.15 o
   3   1  31     1828.28     1680.06    150.50 o
 -16   2  31      681.33      593.99     67.24 o
 -14   2  31      298.78      259.21     37.70 o
 -12   2  31     1721.60     1733.93     70.88 o
 -10   2  31     3931.56     3912.19    110.52 o
  -8   2  31     6052.56     6220.89    132.67 o
  -6   2  31     3170.40     2932.67    119.81 o
  -4   2  31      541.46      600.95     49.91 o
  -2   2  31       77.89       71.36     30.80 o
   0   2  31     1288.23     1307.69     78.09 o
   2   2  31     1730.69     1570.85    245.62 o
   4   2  31     1026.69     1013.53    146.19 o
 -13   3  31      563.80      579.65     43.11 o
 -11   3  31      992.89     1082.39     52.98 o
  -9   3  31       33.31       36.62     22.19 o
  -7   3  31        3.61       -7.55     21.91 o
  -5   3  31      445.14      493.50     42.31 o
  -3   3  31       16.34        8.28     22.69 o
  -1   3  31        0.19       30.39     25.51 o
   1   3  31      105.37      155.22     41.64 o
 -12   4  31       99.54      101.68     44.03 o
 -10   4  31     1485.00     1370.07     76.37 o
  -8   4  31      871.28      867.59     67.12 o
  -6   4  31      441.72      447.72     54.88 o
  -4   4  31      381.63      492.61     41.14 o
  -2   4  31      338.88      380.81     43.60 o
   0   4  31     1929.10     1836.83    130.76 o
 -14   0  32     4327.55     4402.73    541.67 o
 -12   0  32      730.02      670.01     93.53 o
 -10   0  32      174.81      120.12     37.17 o
  -8   0  32      297.78      289.07     75.10 o
  -6   0  32     4398.44     4234.68    134.68 o
  -4   0  32     3959.67     4106.48    143.76 o
  -2   0  32      103.67       87.32     46.30 o
   0   0  32     1346.15     1608.51    181.24 o
   2   0  32     1333.10     1646.55    193.43 o
 -15   1  32     1887.73     1991.42    105.24 o
 -13   1  32      924.82      788.20     70.74 o
 -11   1  32        9.50        0.01     24.75 o
  -9   1  32      159.92      180.34     32.57 o
  -7   1  32      267.76      263.61     32.91 o
  -5   1  32      365.16      419.71     42.15 o
  -3   1  32      786.57      722.35     55.39 o
  -1   1  32       13.56      -14.34     29.71 o
   1   1  32      377.38      411.30     80.98 o
   3   1  32     1814.55     1922.73    329.87 o
 -14   2  32      382.51      484.19     60.92 o
 -12   2  32     1056.05     1075.93     70.14 o
 -10   2  32        0.21        3.43     23.96 o
  -8   2  32      793.35      735.39     57.31 o
  -6   2  32      491.33      527.62     45.76 o
  -4   2  32      303.53      265.29     38.46 o
  -2   2  32      209.55      201.42     45.83 o
   0   2  32       23.73       42.96     51.09 o
   2   2  32      230.83      178.29     66.78 o
 -13   3  32     1484.91     1487.49    134.27 o
 -11   3  32      117.85      101.59     32.50 o
  -9   3  32      904.26      905.42     58.76 o
  -7   3  32     2450.83     2463.88    129.49 o
  -5   3  32     3104.47     3418.79    125.93 o
  -3   3  32     1872.55     1750.37    112.66 o
  -1   3  32      305.13      319.44     71.23 o
   1   3  32     1372.54     1441.13    113.58 o
 -10   4  32      182.50      157.97     54.47 o
  -8   4  32      184.51      219.59     55.06 o
  -6   4  32      438.27      313.27     59.88 o
  -4   4  32      498.25      374.89     52.39 o
  -2   4  32      137.93       80.03     60.73 o
 -13   1  33     2434.72     2291.38    155.31 o
 -11   1  33     2811.50     3057.07    168.74 o
  -9   1  33      700.38      848.50     59.91 o
  -7   1  33      865.29      897.61     61.06 o
  -5   1  33     2605.40     2631.71    124.48 o
  -3   1  33     2784.93     2889.89    129.16 o
  -1   1  33     2104.72     2238.86    144.85 o
   1   1  33      540.28      500.83    105.99 o
 -12   2  33     1623.41     1771.50     96.72 o
 -10   2  33        3.50        9.04     27.68 o
  -8   2  33        0.05       15.37     27.75 o
  -6   2  33      322.07      241.61     42.15 o
  -4   2  33     4906.93     5162.79    189.23 o
  -2   2  33     5007.97     5251.75    414.59 o
   0   2  33      678.88      614.44     93.68 o
 -11   3  33      260.11      165.50     94.28 o
  -9   3  33       43.18       29.75     37.57 o
  -7   3  33       40.69       44.38     30.73 o
  -5   3  33       42.22        6.81     35.80 o
  -3   3  33      139.65      167.47     73.19 o
 -12   0  34     3797.37     4163.26    270.46 o
 -10   0  34     2039.76     2202.90    148.89 o
  -8   0  34      549.09      451.91     83.75 o
  -6   0  34       86.94       72.98     51.95 o
  -4   0  34     2167.69     2775.24    219.67 o
  -2   0  34     4731.44     5498.38    318.63 o
 -11   1  34      545.22      480.43     59.73 o
  -9   1  34      652.95      646.09     66.56 o
  -7   1  34      338.28      185.49     55.96 o
  -5   1  34        5.65       56.07     41.69 o
  -3   1  34      234.98      213.48     63.99 o
  -1   1  34     1866.21     2000.77    144.90 o
 -10   2  34      775.06      885.31     80.10 o
  -8   2  34      181.64      193.68     51.38 o
  -6   2  34      484.92      553.70     71.32 o
  -4   2  34      194.08      270.38     56.16 o
  -7   1  35     1549.85     1389.12    102.05 o
  -5   1  35      915.57      662.00    142.45 o
 
